# Supplementary material for: An observational study of engineering online education during the COVID-19 pandemic
Source: PLoS One. 2021 Apr 15;16(4):e0250041. doi: 10.1371/journal.pone.0250041 (PMC8049279; doi:10.1371/journal.pone.0250041)
Supplement: S1 Data — (XLSX) [file pone.0250041.s002.xlsx]

## Sheet: Q1
Biomedical Engineering	Chemical Engineering	Civil Engineering	Construction Engineering Management	Computer Engineering	Computer Science	Electrical Engineering	Mechanical Engineering	Aerospace Engineering	Engineering Technology
0	0	0	0	0	0	0	0	0	0
0	0	0	0	0	0	1	0	0	0
0	0	0	1	0	0	0	0	0	0
0	0	0	0	0	0	1	0	0	0
0	0	0	0	0	0	1	0	0	0
0	0	0	0	0	0	1	0	0	0
0	0	0	0	0	0	1	0	0	0
0	0	0	0	0	0	1	0	0	0
0	0	0	0	0	0	1	0	0	0
0	0	0	0	0	0	1	0	0	0
0	0	0	0	0	0	1	0	0	0
0	0	0	0	0	0	1	0	0	0
0	0	0	1	0	0	0	0	0	0
0	0	0	0	0	0	1	0	0	0
0	0	0	0	0	0	1	0	0	0
0	0	0	0	0	0	1	0	0	0
0	0	0	0	0	0	1	0	0	0
0	0	0	0	0	0	1	0	0	0
0	0	0	0	0	0	1	0	0	0
0	0	0	0	0	0	1	0	0	0
0	0	0	0	0	0	1	0	0	0
0	0	0	0	0	0	1	0	0	0
0	0	0	0	0	0	0	0	0	1
0	0	0	1	0	0	0	0	0	0
0	0	0	0	0	0	1	0	0	0
0	0	0	0	0	0	1	0	0	0
0	0	0	0	0	0	1	0	0	0
0	0	0	0	0	0	1	0	0	0
0	0	0	0	0	0	1	0	0	0
0	0	0	1	0	0	0	0	0	0
0	0	0	0	0	0	1	0	0	0
0	0	0	0	0	0	1	0	0	0
0	0	0	0	0	0	1	0	0	0
0	0	0	0	0	0	1	0	0	0
0	0	0	0	0	0	1	0	0	0
0	0	0	0	0	0	1	0	0	0
0	0	0	0	0	0	1	0	0	0
0	0	0	0	0	0	1	0	0	0
0	0	0	0	0	0	1	0	0	0
0	0	0	0	0	0	1	0	0	0
0	0	0	0	0	0	1	0	0	0
0	0	0	1	0	0	0	0	0	0
0	0	0	0	0	0	1	0	0	0
0	0	0	1	0	0	0	0	0	0
0	0	0	0	0	0	1	0	0	0
0	0	0	0	0	0	0	0	0	0
0	0	0	0	0	0	1	0	0	0
0	0	0	1	0	0	0	0	0	0
0	0	0	1	0	0	0	0	0	0
0	0	0	0	0	0	1	0	0	0
0	0	0	1	0	0	0	0	0	0
0	0	0	1	0	0	0	0	0	0
0	0	0	0	0	0	1	0	0	0
0	0	0	1	0	0	0	0	0	0
0	0	0	0	0	0	1	0	0	0
0	0	0	0	0	0	1	0	0	0
0	0	0	0	0	0	1	0	0	0
0	0	0	0	0	0	1	0	0	0
0	0	0	1	0	0	0	0	0	0
0	0	0	0	0	0	1	0	0	0
0	0	0	0	0	0	1	0	0	0
0	0	0	0	0	0	1	0	0	0
0	0	0	0	0	0	1	0	0	0
0	0	0	0	0	0	1	0	0	0
0	0	0	0	0	0	1	0	0	0
0	0	0	0	0	0	1	0	0	0
0	0	0	1	0	0	0	0	0	0
0	0	0	0	0	0	1	0	0	0
0	0	0	0	0	0	1	0	0	0
0	0	0	0	0	0	1	0	0	0
0	0	0	0	0	0	1	0	0	0
0	0	0	0	0	0	1	0	0	0
0	0	0	0	0	0	1	0	0	0
0	0	0	0	0	0	1	0	0	0
0	0	0	0	0	0	1	0	0	0
0	0	0	0	0	1	0	0	0	0
0	0	0	0	0	1	0	0	0	0
0	0	0	0	0	1	0	0	0	0
0	0	0	0	0	1	0	0	0	0
0	0	0	0	0	1	0	0	0	0
0	0	0	0	0	1	0	0	0	0
0	0	0	0	0	1	0	0	0	0
0	0	0	0	0	1	0	0	0	0
0	0	0	0	0	1	0	0	0	0
0	0	0	0	0	1	0	0	0	0
0	0	0	0	0	1	0	0	0	0
0	0	0	0	0	0	1	0	0	0
0	0	0	0	0	1	0	0	0	0
0	0	0	0	0	1	0	0	0	0
0	0	0	0	0	1	0	0	0	0
0	0	0	0	0	1	0	0	0	0
0	0	0	0	0	1	0	0	0	0
0	0	0	0	0	1	0	0	0	0
0	0	0	0	0	1	0	0	0	0
0	0	0	0	0	1	0	0	0	0
0	0	0	0	0	1	0	0	0	0
0	0	0	0	0	1	0	0	0	0
0	0	0	0	0	0	1	0	0	0
0	0	0	0	0	1	0	0	0	0
0	0	0	0	0	1	0	0	0	0
0	0	0	0	0	1	0	0	0	0
0	0	0	0	0	1	0	0	0	0
0	0	0	0	0	0	1	0	0	0
0	0	0	0	0	1	0	0	0	0
0	0	0	0	0	1	0	0	0	0
0	0	0	0	0	1	0	0	0	0
0	0	0	0	0	1	0	0	0	0
0	0	0	0	0	1	0	0	0	0
0	0	0	0	0	1	0	0	0	0
0	0	0	0	0	1	0	0	0	0
0	0	0	0	0	1	0	0	0	0
0	0	0	0	0	1	0	0	0	0
0	0	0	0	1	0	0	0	0	0
0	0	0	0	0	1	0	0	0	0
0	0	0	1	0	0	0	0	0	0
0	0	0	0	1	0	0	0	0	0
0	0	0	0	0	1	0	0	0	0
0	0	0	0	0	1	0	0	0	0
0	0	0	0	0	1	0	0	0	0
0	0	0	0	0	0	1	0	0	0
0	0	0	0	0	1	0	0	0	0
0	0	0	0	0	1	0	0	0	0
0	0	0	0	0	1	0	0	0	0
0	0	0	0	1	0	0	0	0	0
0	0	0	0	0	1	0	0	0	0
0	0	0	1	0	0	0	0	0	0
0	0	0	0	1	0	0	0	0	0
0	0	0	0	0	1	0	0	0	0
0	0	0	0	0	0	1	0	0	0
0	0	0	0	0	1	0	0	0	0
0	0	0	0	0	1	0	0	0	0
0	0	0	0	0	0	0	0	0	1
0	0	0	0	0	0	1	0	0	0
0	0	0	0	0	1	0	0	0	0
0	0	0	0	0	1	0	0	0	0
0	0	0	0	0	0	1	0	0	0
0	0	0	0	0	1	0	0	0	0
0	0	0	0	0	1	0	0	0	0
0	0	0	0	1	0	0	0	0	0
0	0	0	0	0	1	0	0	0	0
0	0	0	0	0	0	1	0	0	0
0	0	0	0	0	1	0	0	0	0
0	0	0	1	0	0	0	0	0	0
0	0	0	0	0	1	0	0	0	0
0	0	0	0	0	0	1	0	0	0
0	0	0	0	0	1	0	0	0	0
0	0	0	0	1	0	0	0	0	0
0	0	0	0	0	1	0	0	0	0
0	0	0	0	0	0	1	0	0	0
0	0	0	0	0	0	1	0	0	0
0	0	0	1	0	0	0	0	0	0
0	0	0	0	0	1	0	0	0	0
0	0	0	0	0	1	0	0	0	0
0	0	0	0	0	1	0	0	0	0
0	0	0	0	0	1	0	0	0	0
0	0	0	0	0	1	0	0	0	0
0	0	0	0	0	1	0	0	0	0
0	0	0	0	0	1	0	0	0	0
0	0	0	0	0	1	0	0	0	0
0	0	0	0	0	1	0	0	0	0
0	0	0	0	0	1	0	0	0	0
0	0	0	0	0	1	0	0	0	0
0	0	0	0	0	1	0	0	0	0
0	0	0	0	0	1	0	0	0	0
0	0	0	0	0	1	0	0	0	0
0	0	0	0	0	1	0	0	0	0
0	0	0	0	0	1	0	0	0	0
0	0	0	0	0	0	1	0	0	0
0	0	0	0	1	0	0	0	0	0
0	0	0	0	0	1	0	0	0	0
0	0	0	0	0	1	0	0	0	0
0	0	0	0	0	1	0	0	0	0
0	0	0	0	0	0	1	0	0	0
0	0	0	0	0	1	0	0	0	0
0	0	0	0	0	1	0	0	0	0
0	0	0	0	0	1	0	0	0	0
0	0	0	0	0	1	0	0	0	0
0	0	0	0	0	1	0	0	0	0
0	0	0	0	0	0	1	0	0	0
0	0	0	0	0	1	0	0	0	0
0	0	0	0	0	1	0	0	0	0
1	0	0	0	0	0	0	0	0	0
1	0	0	0	0	0	0	0	0	0
1	0	0	0	0	0	0	0	0	0
1	0	0	0	0	0	0	0	0	0
1	0	0	0	0	0	0	0	0	0
1	0	0	0	0	0	0	0	0	0
1	0	0	0	0	0	0	0	0	0
0	0	0	0	0	1	0	0	0	0
1	0	0	0	0	0	0	0	0	0
1	0	0	0	0	0	0	0	0	0
1	0	0	0	0	0	0	0	0	0
0	0	0	0	0	1	0	0	0	0
1	0	0	0	0	0	0	0	0	0
1	0	0	0	0	0	0	0	0	0
0	0	0	0	0	1	0	0	0	0
0	0	0	0	0	0	0	0	0	0
0	0	0	0	0	1	0	0	0	0
1	0	0	0	0	0	0	0	0	0
1	0	0	0	0	0	0	0	0	0
1	0	0	0	0	0	0	0	0	0
0	0	0	0	0	0	0	0	0	0
0	0	0	0	0	1	0	0	0	0
0	0	0	0	0	1	0	0	0	0
1	0	0	0	0	0	0	0	0	0
0	0	0	0	0	0	1	0	0	0
0	0	0	0	0	1	0	0	0	0
1	0	0	0	0	0	0	0	0	0
0	0	0	0	0	1	0	0	0	0
0	0	0	0	0	0	1	0	0	0
1	0	0	0	0	0	0	0	0	0
1	0	0	0	0	0	0	0	0	0
0	0	0	0	0	0	1	0	0	0
0	0	0	0	0	1	0	0	0	0
1	0	0	0	0	0	0	0	0	0
0	0	0	0	0	1	0	0	0	0
0	0	0	0	0	1	0	0	0	0
0	0	0	0	0	1	0	0	0	0
0	0	0	0	0	1	0	0	0	0
0	0	0	0	0	1	0	0	0	0
0	0	0	0	0	0	1	0	0	0
0	0	0	0	0	1	0	0	0	0
0	0	0	0	0	0	1	0	0	0
1	0	0	0	0	0	0	0	0	0
1	0	0	0	0	0	0	0	0	0
1	0	0	0	0	0	0	0	0	0
0	0	0	0	1	0	0	0	0	0
0	0	0	0	0	0	1	0	0	0
0	0	0	0	0	0	1	0	0	0
0	0	0	0	0	0	0	1	0	0
1	0	0	0	0	0	0	0	0	0
0	0	0	0	0	0	0	1	0	0
0	0	0	0	0	0	0	0	1	0
0	0	0	0	0	0	0	1	0	0
0	0	0	0	0	0	0	1	0	0
0	0	0	0	0	0	0	1	0	0
0	0	0	0	0	0	0	1	0	0
0	0	0	0	0	0	0	1	0	0
1	0	0	0	0	0	0	0	0	0
1	0	0	0	0	0	0	0	0	0
0	0	0	0	0	1	0	0	0	0
0	0	0	0	0	0	1	0	0	0
0	0	0	0	0	0	0	0	1	0
0	0	0	0	0	1	0	0	0	0
0	0	0	0	0	0	0	0	1	0
0	0	0	0	0	0	0	0	1	0
0	0	0	0	0	0	0	1	0	0
0	0	0	0	0	0	0	0	1	0
0	0	0	0	0	0	0	1	0	0
1	0	0	0	0	0	0	0	0	0
0	0	0	0	0	0	0	0	1	0
0	0	0	0	0	0	0	1	0	0
0	0	0	0	0	0	0	0	1	0
1	0	0	0	0	0	0	0	0	0
0	0	0	0	0	0	0	1	0	0
1	0	0	0	0	0	0	0	0	0
0	0	0	0	0	0	0	1	0	0
1	0	0	0	0	0	0	0	0	0
0	0	0	1	0	0	0	0	0	0
0	0	0	0	0	0	1	0	0	0
0	0	0	0	0	0	0	1	0	0
0	0	0	0	0	0	0	1	0	0
0	0	0	0	0	0	0	1	0	0
0	0	0	0	0	0	0	0	1	0
0	0	0	0	0	0	0	0	1	0
0	0	0	1	0	0	0	0	0	0
0	0	0	0	0	0	0	1	0	0
0	0	0	1	0	0	0	0	0	0
0	0	0	0	0	0	0	0	1	0
1	0	0	0	0	0	0	0	0	0
1	0	0	0	0	0	0	0	0	0
0	0	0	1	0	0	0	0	0	0
0	0	0	0	0	0	0	0	1	0
0	0	0	0	0	0	0	1	0	0
1	0	0	0	0	0	0	0	0	0
0	0	0	0	0	1	0	0	0	0
0	0	0	0	0	0	0	1	0	0
0	0	0	0	0	0	0	1	0	0
0	0	0	0	0	1	0	0	0	0
0	0	0	0	0	0	0	0	1	0
0	1	0	0	0	0	0	0	0	0
0	1	0	0	0	0	0	0	0	0
0	1	0	0	0	0	0	0	0	0
0	1	0	0	0	0	0	0	0	0
0	1	0	0	0	0	0	0	0	0
0	1	0	0	0	0	0	0	0	0
0	1	0	0	0	0	0	0	0	0
0	1	0	0	0	0	0	0	0	0
0	1	0	0	0	0	0	0	0	0
1	0	0	0	0	0	0	0	0	0
0	1	0	0	0	0	0	0	0	0
0	0	0	0	0	0	0	1	0	0
0	1	0	0	0	0	0	0	0	0
0	0	0	0	1	0	0	0	0	0
0	1	0	0	0	0	0	0	0	0
0	1	0	0	0	0	0	0	0	0
0	0	0	0	1	0	0	0	0	0
0	1	0	0	0	0	0	0	0	0
1	0	0	0	0	0	0	0	0	0
0	1	0	0	0	0	0	0	0	0
0	0	0	0	0	0	0	0	1	0
0	1	0	0	0	0	0	0	0	0
0	1	0	0	0	0	0	0	0	0
0	1	0	0	0	0	0	0	0	0
0	1	0	0	0	0	0	0	0	0
0	1	0	0	0	0	0	0	0	0
0	1	0	0	0	0	0	0	0	0
0	1	0	0	0	0	0	0	0	0
0	1	0	0	0	0	0	0	0	0
1	0	0	0	0	0	0	0	0	0
0	1	0	0	0	0	0	0	0	0
0	0	0	0	0	1	0	0	0	0
0	1	0	0	0	0	0	0	0	0
0	0	0	0	0	0	0	1	0	0
0	1	0	0	0	0	0	0	0	0
0	0	0	0	0	0	0	0	1	0
0	0	0	0	0	0	0	1	0	0
0	0	0	1	0	0	0	0	0	0
0	1	0	0	0	0	0	0	0	0
0	1	0	0	0	0	0	0	0	0
0	0	0	0	0	0	0	1	0	0
1	0	0	0	0	0	0	0	0	0
0	1	0	0	0	0	0	0	0	0
0	0	0	0	0	1	0	0	0	0
0	0	0	0	0	1	0	0	0	0
0	1	0	0	0	0	0	0	0	0
0	1	0	0	0	0	0	0	0	0
0	0	0	0	1	0	0	0	0	0
1	0	0	0	0	0	0	0	0	0
0	1	0	0	0	0	0	0	0	0
0	0	0	0	0	0	0	0	1	0
0	1	0	0	0	0	0	0	0	0
0	1	0	0	0	0	0	0	0	0
0	0	0	0	0	1	0	0	0	0
0	1	0	0	0	0	0	0	0	0
0	1	0	0	0	0	0	0	0	0
1	0	0	0	0	0	0	0	0	0
0	1	0	0	0	0	0	0	0	0
0	1	0	0	0	0	0	0	0	0
0	0	0	0	0	1	0	0	0	0
0	0	0	0	0	0	0	0	1	0
0	1	0	0	0	0	0	0	0	0
0	0	0	0	0	0	0	1	0	0
0	1	0	0	0	0	0	0	0	0
0	0	0	0	0	0	1	0	0	0
0	0	0	0	0	1	0	0	0	0
0	0	0	0	0	0	0	0	1	0
0	1	0	0	0	0	0	0	0	0
0	0	0	0	0	0	1	0	0	0
0	1	0	0	0	0	0	0	0	0
1	0	0	0	0	0	0	0	0	0
1	0	0	0	0	0	0	0	0	0
0	0	0	0	0	1	0	0	0	0
0	1	0	0	0	0	0	0	0	0
1	0	0	0	0	0	0	0	0	0
0	0	0	0	0	1	0	0	0	0
0	0	0	0	0	1	0	0	0	0
0	0	0	0	0	0	1	0	0	0
1	0	0	0	0	0	0	0	0	0
1	0	0	0	0	0	0	0	0	0
0	1	0	0	0	0	0	0	0	0
0	0	0	0	0	0	0	1	0	0
0	1	0	0	0	0	0	0	0	0
0	1	0	0	0	0	0	0	0	0
0	0	0	0	0	1	0	0	0	0
0	0	0	0	0	0	0	1	0	0
0	1	0	0	0	0	0	0	0	0
0	1	0	0	0	0	0	0	0	0
0	1	0	0	0	0	0	0	0	0
1	0	0	0	0	0	0	0	0	0
1	0	0	0	0	0	0	0	0	0
1	0	0	0	0	0	0	0	0	0
0	1	0	0	0	0	0	0	0	0
1	0	0	0	0	0	0	0	0	0
0	0	0	0	0	0	1	0	0	0
0	0	0	0	0	0	1	0	0	0
0	0	0	0	0	1	0	0	0	0
0	0	0	0	0	0	1	0	0	0
0	0	0	0	0	1	0	0	0	0
0	0	0	0	1	0	0	0	0	0
0	0	0	0	0	0	1	0	0	0
0	0	0	0	0	1	0	0	0	0
0	0	0	0	1	0	0	0	0	0
0	1	0	0	0	0	0	0	0	0
0	1	0	0	0	0	0	0	0	0
0	0	0	0	0	0	1	0	0	0
0	0	0	0	0	0	1	0	0	0
0	1	0	0	0	0	0	0	0	0
0	0	0	0	0	0	1	0	0	0
0	0	0	0	1	0	0	0	0	0
0	0	0	0	0	0	0	0	0	1
0	1	0	0	0	0	0	0	0	0
0	0	0	0	0	1	0	0	0	0
0	0	0	0	0	1	0	0	0	0
0	0	0	0	0	0	1	0	0	0
0	0	0	0	0	0	0	1	0	0
0	0	0	0	0	0	1	0	0	0
0	1	0	0	0	0	0	0	0	0
0	0	0	0	0	1	0	0	0	0
0	0	0	0	0	0	1	0	0	0
0	0	0	0	0	1	0	0	0	0
0	0	0	0	0	0	1	0	0	0
0	1	0	0	0	0	0	0	0	0
0	0	0	0	0	0	0	1	0	0
0	0	0	0	0	0	1	0	0	0
0	0	0	0	0	1	0	0	0	0
1	0	0	0	0	0	0	0	0	0
0	0	0	0	0	0	1	0	0	0
0	0	0	1	0	0	0	0	0	0
0	0	1	0	0	0	0	0	0	0
0	0	1	0	0	0	0	0	0	0
0	0	1	0	0	0	0	0	0	0
0	0	1	0	0	0	0	0	0	0
0	0	1	0	0	0	0	0	0	0
0	0	1	0	0	0	0	0	0	0
0	0	1	0	0	0	0	0	0	0
0	0	1	0	0	0	0	0	0	0
0	0	0	1	0	0	0	0	0	0
0	0	1	0	0	0	0	0	0	0
0	0	1	0	0	0	0	0	0	0
0	0	0	1	0	0	0	0	0	0
0	0	0	1	0	0	0	0	0	0
0	0	1	0	0	0	0	0	0	0
0	0	1	0	0	0	0	0	0	0
0	0	1	0	0	0	0	0	0	0
0	0	1	0	0	0	0	0	0	0
0	0	0	0	0	1	0	0	0	0
0	0	1	0	0	0	0	0	0	0
0	0	1	0	0	0	0	0	0	0
0	0	1	0	0	0	0	0	0	0
0	0	0	0	0	0	1	0	0	0
0	0	1	0	0	0	0	0	0	0
0	0	1	0	0	0	0	0	0	0
0	0	1	0	0	0	0	0	0	0
0	0	1	0	0	0	0	0	0	0
0	0	1	0	0	0	0	0	0	0
0	0	1	0	0	0	0	0	0	0
0	0	1	0	0	0	0	0	0	0
0	0	0	0	0	1	0	0	0	0
1	0	0	0	0	0	0	0	0	0
0	0	1	0	0	0	0	0	0	0
0	0	0	0	0	0	0	1	0	0
0	0	0	0	0	0	0	1	0	0
0	0	0	0	0	0	0	1	0	0
0	0	0	0	0	0	0	1	0	0
0	0	0	0	0	0	0	1	0	0
0	0	0	0	0	0	0	1	0	0
0	0	0	0	0	0	0	1	0	0
0	0	0	0	0	0	0	1	0	0
0	0	0	0	0	0	0	1	0	0
0	0	1	0	0	0	0	0	0	0
0	0	0	0	0	0	0	0	1	0
0	0	0	0	0	0	0	1	0	0
0	0	0	0	0	0	0	1	0	0
0	0	0	0	0	0	0	0	1	0
0	0	0	0	0	0	0	1	0	0
0	0	0	0	0	0	0	0	1	0
0	0	0	0	0	0	0	1	0	0
0	0	0	0	0	0	0	0	1	0
0	0	0	0	0	0	0	1	0	0
0	0	0	0	0	0	0	1	0	0
0	0	1	0	0	0	0	0	0	0
0	0	0	0	0	0	0	1	0	0
0	0	0	0	0	0	0	0	1	0
0	0	0	0	0	0	1	0	0	0
0	0	0	0	0	0	0	1	0	0
0	0	0	0	0	0	0	1	0	0
0	0	1	0	0	0	0	0	0	0
0	0	1	0	0	0	0	0	0	0
0	0	0	1	0	0	0	0	0	0
0	0	1	0	0	0	0	0	0	0
0	0	0	0	0	0	0	1	0	0
0	0	0	0	0	0	0	0	1	0
0	0	0	0	0	0	0	1	0	0
0	0	0	0	0	0	0	0	1	0
0	0	0	0	0	0	0	1	0	0
0	0	0	0	0	0	0	0	1	0
0	0	0	0	0	0	0	1	0	0
0	0	0	0	0	0	0	1	0	0
0	0	0	0	0	0	0	1	0	0
0	0	0	0	0	0	0	0	1	0
0	0	0	0	0	0	0	1	0	0
0	0	0	0	0	0	0	1	0	0
0	0	0	0	0	0	0	1	0	0
0	0	0	0	0	0	0	0	1	0
0	0	1	0	0	0	0	0	0	0
0	0	1	0	0	0	0	0	0	0
0	0	0	0	0	0	0	1	0	0
0	0	0	0	0	0	0	1	0	0
0	0	1	0	0	0	0	0	0	0
0	0	0	0	0	0	0	0	1	0
0	0	0	0	0	0	0	1	0	0
0	0	0	0	0	0	0	1	0	0
0	0	0	0	0	0	0	1	0	0
0	0	0	0	0	0	0	0	1	0
0	0	0	0	0	0	0	1	0	0
0	0	0	0	0	0	0	1	0	0
0	0	1	0	0	0	0	0	0	0
0	0	0	0	0	0	0	1	0	0
0	0	0	0	0	0	0	0	1	0
0	0	0	0	0	0	0	0	1	0
0	0	1	0	0	0	0	0	0	0
0	0	0	0	0	0	0	1	0	0
0	0	0	0	0	0	0	0	1	0
0	0	0	0	0	0	0	1	0	0
0	0	0	0	0	0	0	1	0	0
0	0	0	0	0	0	0	0	1	0
0	0	0	0	0	0	0	1	0	0
0	0	1	0	0	0	0	0	0	0
0	0	0	0	0	0	0	1	0	0
0	0	0	0	0	0	0	0	1	0
0	0	1	0	0	0	0	0	0	0
0	0	1	0	0	0	0	0	0	0
0	0	0	0	0	0	0	1	0	0
0	0	0	0	0	0	0	0	1	0
0	0	0	0	0	0	0	1	0	0
0	0	0	0	0	0	0	1	0	0
1	0	0	0	0	0	0	0	0	0
0	0	0	0	0	0	0	0	1	0
0	0	0	0	0	0	0	0	1	0
0	0	0	0	0	0	0	0	1	0
0	0	0	0	0	0	0	0	1	0
0	0	1	0	0	0	0	0	0	0
0	0	0	0	0	0	0	1	0	0
0	0	1	0	0	0	0	0	0	0
0	0	0	0	0	0	0	0	1	0
0	0	0	0	0	0	0	1	0	0
0	0	1	0	0	0	0	0	0	0
0	0	0	0	0	0	0	0	1	0
0	0	0	0	0	0	0	0	1	0
0	0	0	0	0	0	0	0	1	0
0	0	0	0	0	0	0	1	0	0
0	0	0	0	0	0	0	0	1	0
0	1	0	0	0	0	0	0	0	0
0	0	0	0	0	0	0	0	1	0
0	0	0	0	0	0	1	0	0	0
0	0	1	0	0	0	0	0	0	0
0	0	0	0	0	0	0	0	1	0
0	0	1	0	0	0	0	0	0	0
0	0	0	0	0	0	0	1	0	0
0	1	0	0	0	0	0	0	0	0
0	0	1	0	0	0	0	0	0	0
0	0	0	0	0	0	0	1	0	0
0	0	1	0	0	0	0	0	0	0
0	0	0	0	0	0	0	1	0	0
0	0	1	0	0	0	0	0	0	0
0	0	1	0	0	0	0	0	0	0
1	0	0	0	0	0	0	0	0	0
1	0	0	0	0	0	0	0	0	0
0	0	0	0	0	0	0	0	1	0
0	0	0	0	0	0	0	1	0	0
0	0	0	0	0	0	1	0	0	0
0	0	0	0	0	0	1	0	0	0
0	0	0	0	0	1	0	0	0	0
0	0	1	0	0	0	0	0	0	0
0	0	0	0	0	0	0	1	0	0
0	0	0	0	0	0	0	1	0	0
0	0	0	0	0	0	0	1	0	0
0	0	0	0	0	0	0	1	0	0
0	0	1	0	0	0	0	0	0	0
0	0	0	0	0	0	0	0	1	0
0	0	0	0	0	0	0	1	0	0
0	0	1	0	0	0	0	0	0	0
0	0	1	0	0	0	0	0	0	0
1	0	0	0	0	0	0	0	0	0
0	0	0	0	0	0	0	1	0	0
0	0	0	0	0	0	0	0	1	0
0	0	1	0	0	0	0	0	0	0
0	0	0	0	0	0	0	0	1	0
0	0	0	0	0	0	0	0	1	0
0	0	0	0	0	0	0	1	0	0
0	0	1	0	0	0	0	0	0	0
0	0	0	0	0	0	0	1	0	0
0	1	0	0	0	0	0	0	0	0
0	0	0	0	0	0	0	1	0	0
0	0	0	1	0	0	0	0	0	0
0	1	0	0	0	0	0	0	0	0
0	0	0	0	0	0	0	1	0	0
0	0	0	0	0	0	1	0	0	0
0	1	0	0	0	0	0	0	0	0
0	0	0	0	0	0	0	0	1	0
0	0	1	0	0	0	0	0	0	0
0	0	0	0	0	0	0	1	0	0
0	0	0	0	0	0	0	1	0	0
0	0	0	0	0	0	0	0	1	0
0	0	0	0	0	0	0	0	1	0
0	0	0	1	0	0	0	0	0	0
0	0	0	0	0	1	0	0	0	0
0	0	0	0	1	0	0	0	0	0
0	0	0	0	0	0	0	1	0	0
0	0	0	0	0	0	0	1	0	0
0	0	0	0	0	0	1	0	0	0
0	0	1	0	0	0	0	0	0	0
1	0	0	0	0	0	0	0	0	0
0	0	0	0	0	0	0	1	0	0
0	0	0	0	0	0	0	1	0	0
0	0	0	0	0	0	0	0	1	0
0	0	0	0	0	0	0	1	0	0
1	0	0	0	0	0	0	0	0	0
0	0	1	0	0	0	0	0	0	0
0	0	0	0	0	0	0	1	0	0
0	0	0	0	0	0	1	0	0	0
0	0	0	0	0	0	1	0	0	0
0	0	0	0	0	0	0	1	0	0
0	0	1	0	0	0	0	0	0	0
1	0	0	0	0	0	0	0	0	0
0	0	1	0	0	0	0	0	0	0
0	0	0	0	0	0	0	0	1	0
0	0	0	0	0	0	0	1	0	0
0	0	1	0	0	0	0	0	0	0
0	1	0	0	0	0	0	0	0	0
0	0	0	0	0	0	0	1	0	0
0	0	0	0	0	1	0	0	0	0
0	0	0	1	0	0	0	0	0	0
0	0	0	1	0	0	0	0	0	0
0	0	1	0	0	0	0	0	0	0
1	0	0	0	0	0	0	0	0	0
0	0	0	0	0	0	0	0	1	0
0	0	0	0	0	0	0	0	1	0
0	0	0	1	0	0	0	0	0	0
0	0	1	0	0	0	0	0	0	0
1	0	0	0	0	0	0	0	0	0
0	0	0	0	0	0	0	0	1	0
0	0	0	0	0	0	1	0	0	0
0	0	1	0	0	0	0	0	0	0
0	0	0	0	0	0	0	1	0	0
0	1	0	0	0	0	0	0	0	0

## Sheet: Q2
Freshman (mainly taking 100-level courses within your department)	Sophomore (mainly taking 200-level courses within your department)	Junior (mainly taking 300-level courses within your department)	Senior (mainly taking 400-level courses within your department)	Graduate level
0	0	0	0	0
0	0	1	0	0
0	0	0	1	0
0	0	0	0	1
0	1	0	0	0
1	0	0	0	0
0	1	0	0	0
0	0	1	0	0
1	0	0	0	0
0	0	0	1	0
0	0	0	0	1
0	0	0	1	0
0	0	0	1	0
0	0	0	1	0
0	0	0	0	1
0	0	1	0	0
0	1	0	0	0
0	0	1	0	0
0	0	0	0	0
0	0	1	0	0
0	0	0	1	0
0	0	1	0	0
0	0	0	1	0
1	0	0	0	0
0	0	1	0	0
0	0	0	1	0
0	1	0	0	0
0	0	1	0	0
0	0	1	0	0
0	0	0	1	0
0	0	1	0	0
0	0	0	0	0
0	0	0	1	0
0	0	0	0	0
0	0	0	0	1
1	0	0	0	0
0	0	0	0	1
0	0	0	0	1
0	0	0	1	0
0	0	1	0	0
1	0	0	0	0
0	0	0	1	0
0	1	0	0	0
0	1	0	0	0
0	1	0	0	0
0	0	0	0	0
0	1	0	0	0
0	1	0	0	0
1	0	0	0	0
0	0	0	1	0
0	0	0	1	0
0	0	1	0	0
0	0	0	1	0
0	0	0	1	0
0	0	0	1	0
0	0	0	0	0
0	1	0	0	0
0	0	0	1	0
0	0	1	0	0
0	0	0	0	1
0	1	0	0	0
0	0	0	0	1
0	1	0	0	0
0	0	1	0	0
0	1	0	0	0
0	0	0	1	0
0	0	0	1	0
0	0	1	0	0
0	0	1	0	0
0	1	0	0	0
0	0	1	0	0
0	0	0	0	1
0	0	0	0	0
0	0	0	1	0
0	0	1	0	0
0	0	1	0	0
0	0	0	1	0
0	1	0	0	0
0	0	1	0	0
0	1	0	0	0
0	0	0	1	0
0	0	0	1	0
0	0	0	1	0
0	0	0	1	0
1	0	0	0	0
0	0	1	0	0
0	0	0	1	0
0	0	0	1	0
0	0	0	1	0
1	0	0	0	0
0	0	1	0	0
0	0	0	1	0
0	0	1	0	0
0	0	0	1	0
0	0	1	0	0
0	0	1	0	0
0	1	0	0	0
0	0	1	0	0
0	0	1	0	0
0	0	0	1	0
0	0	1	0	0
0	1	0	0	0
1	0	0	0	0
0	0	0	1	0
0	1	0	0	0
0	0	0	1	0
0	1	0	0	0
0	0	1	0	0
0	1	0	0	0
0	0	1	0	0
0	1	0	0	0
0	0	0	1	0
0	1	0	0	0
0	0	0	1	0
1	0	0	0	0
0	0	0	1	0
0	0	1	0	0
0	0	0	1	0
0	0	0	1	0
1	0	0	0	0
0	0	1	0	0
0	0	1	0	0
0	0	1	0	0
0	0	0	1	0
0	0	0	1	0
0	0	0	1	0
0	1	0	0	0
0	0	1	0	0
0	0	1	0	0
0	0	1	0	0
0	0	0	1	0
0	0	0	1	0
0	1	0	0	0
0	0	1	0	0
0	0	1	0	0
0	0	1	0	0
0	0	0	1	0
0	0	1	0	0
0	0	0	1	0
0	0	0	1	0
0	0	0	1	0
0	1	0	0	0
0	0	1	0	0
0	0	0	1	0
0	0	1	0	0
0	1	0	0	0
0	0	0	1	0
0	0	0	1	0
0	0	1	0	0
0	0	1	0	0
0	0	0	1	0
0	0	1	0	0
0	0	0	0	1
0	0	0	0	1
0	0	0	0	1
0	0	0	0	1
0	1	0	0	0
0	0	0	0	1
0	0	0	0	1
0	0	0	0	1
0	0	0	0	1
0	0	0	0	1
0	0	0	0	1
0	0	0	0	1
0	0	0	0	1
0	0	1	0	0
0	0	0	0	1
0	0	1	0	0
0	0	0	0	1
0	0	0	0	1
0	0	0	0	1
0	0	0	0	1
0	0	0	1	0
0	0	0	0	1
1	0	0	0	0
0	0	0	1	0
0	0	0	0	1
0	0	0	0	1
0	0	1	0	0
0	0	0	0	1
0	0	1	0	0
0	0	0	1	0
0	0	1	0	0
0	0	0	1	0
0	0	0	1	0
0	0	0	1	0
0	0	0	1	0
0	1	0	0	0
0	1	0	0	0
0	0	1	0	0
0	0	0	1	0
0	0	0	1	0
0	0	0	0	1
0	1	0	0	0
0	0	0	1	0
0	0	0	0	1
0	0	0	0	0
0	0	1	0	0
0	0	1	0	0
0	1	0	0	0
0	1	0	0	0
0	0	0	0	0
0	0	0	0	1
0	0	0	0	1
0	0	1	0	0
0	0	1	0	0
0	0	0	0	1
0	0	1	0	0
0	0	1	0	0
0	0	1	0	0
0	0	0	1	0
0	0	0	1	0
0	1	0	0	0
0	0	0	1	0
0	0	0	1	0
0	0	0	0	1
0	0	1	0	0
0	0	0	0	1
0	0	0	1	0
0	0	1	0	0
0	0	0	1	0
0	0	0	0	1
1	0	0	0	0
0	0	0	1	0
0	0	0	1	0
0	0	0	1	0
0	0	1	0	0
0	0	1	0	0
0	0	1	0	0
0	0	0	1	0
0	1	0	0	0
0	0	1	0	0
0	0	0	0	1
0	0	0	1	0
0	0	0	0	1
0	0	0	0	1
0	0	1	0	0
0	0	0	1	0
0	0	0	0	0
0	0	0	1	0
0	0	1	0	0
0	1	0	0	0
0	1	0	0	0
0	0	1	0	0
0	0	1	0	0
0	0	0	1	0
0	0	1	0	0
0	0	1	0	0
0	0	0	1	0
0	0	0	1	0
0	0	1	0	0
0	0	1	0	0
0	0	1	0	0
0	1	0	0	0
0	0	0	0	1
0	0	1	0	0
0	0	1	0	0
0	0	0	1	0
0	0	0	1	0
0	0	1	0	0
0	0	1	0	0
0	0	0	0	1
0	0	0	1	0
0	1	0	0	0
0	0	1	0	0
0	1	0	0	0
0	0	0	1	0
0	0	0	1	0
0	0	0	1	0
0	0	0	0	1
0	0	0	1	0
0	0	0	0	1
0	0	0	1	0
0	0	1	0	0
0	0	1	0	0
0	0	0	0	1
0	0	1	0	0
0	0	0	1	0
0	0	1	0	0
0	0	0	1	0
0	0	1	0	0
0	0	1	0	0
0	0	0	1	0
0	0	0	0	1
0	0	0	1	0
0	1	0	0	0
0	0	0	0	1
0	1	0	0	0
0	1	0	0	0
0	0	1	0	0
0	0	0	1	0
0	0	0	1	0
0	0	0	1	0
0	0	0	0	1
0	0	1	0	0
0	0	0	0	0
0	0	1	0	0
0	0	0	0	1
0	0	0	1	0
0	0	0	1	0
0	0	0	1	0
0	0	0	1	0
0	0	0	1	0
0	1	0	0	0
0	0	1	0	0
0	1	0	0	0
0	0	1	0	0
0	0	0	0	1
0	0	0	1	0
0	0	1	0	0
0	0	0	0	1
0	0	0	1	0
0	0	0	0	1
0	1	0	0	0
0	0	0	1	0
0	0	0	1	0
0	0	0	1	0
0	0	0	1	0
0	0	0	0	0
0	0	0	1	0
0	0	1	0	0
0	0	1	0	0
0	0	0	0	1
0	0	1	0	0
0	0	0	0	1
0	0	0	1	0
0	0	0	1	0
0	0	0	0	1
0	0	0	1	0
0	0	0	1	0
0	0	1	0	0
0	0	1	0	0
0	0	0	1	0
0	0	0	0	1
0	0	0	0	1
0	0	0	1	0
0	0	1	0	0
0	0	1	0	0
0	0	0	1	0
0	0	0	0	0
0	0	0	0	1
0	0	0	1	0
0	0	0	1	0
0	1	0	0	0
0	1	0	0	0
0	0	0	1	0
0	0	1	0	0
0	0	0	1	0
0	0	1	0	0
0	0	1	0	0
0	1	0	0	0
0	0	0	1	0
0	0	1	0	0
0	0	0	1	0
0	0	1	0	0
0	0	0	1	0
0	0	1	0	0
0	0	0	1	0
0	1	0	0	0
0	0	1	0	0
0	0	0	1	0
0	0	1	0	0
0	0	0	1	0
0	0	0	0	1
0	0	0	0	1
0	0	0	1	0
0	1	0	0	0
0	0	0	0	1
0	0	0	1	0
0	0	0	1	0
0	0	1	0	0
0	0	0	1	0
0	0	0	0	0
0	0	1	0	0
0	0	0	1	0
0	0	0	1	0
0	0	1	0	0
1	0	0	0	0
0	0	0	0	1
0	0	1	0	0
0	0	0	0	1
0	0	0	1	0
0	0	0	1	0
0	0	0	1	0
0	0	0	1	0
0	0	1	0	0
0	0	0	0	1
0	0	0	1	0
1	0	0	0	0
0	1	0	0	0
0	0	1	0	0
1	0	0	0	0
0	0	0	0	0
0	0	0	0	1
0	0	1	0	0
0	1	0	0	0
0	0	1	0	0
0	0	0	1	0
0	1	0	0	0
0	0	0	0	1
0	0	1	0	0
0	0	1	0	0
0	1	0	0	0
0	1	0	0	0
1	0	0	0	0
0	0	1	0	0
0	1	0	0	0
0	1	0	0	0
0	0	1	0	0
0	0	0	1	0
0	0	0	1	0
0	0	0	1	0
0	0	0	1	0
0	0	0	1	0
0	0	1	0	0
0	0	1	0	0
0	0	0	1	0
0	0	0	1	0
0	0	0	0	1
0	0	0	1	0
0	0	0	1	0
0	0	0	1	0
0	0	0	1	0
0	0	0	1	0
0	0	0	1	0
0	0	0	1	0
0	1	0	0	0
0	0	0	1	0
0	0	0	1	0
0	0	0	1	0
0	1	0	0	0
0	0	0	0	1
0	0	1	0	0
0	0	0	1	0
0	0	0	1	0
0	0	1	0	0
0	0	0	1	0
0	0	0	1	0
0	0	1	0	0
0	0	1	0	0
0	0	0	1	0
0	1	0	0	0
0	0	1	0	0
1	0	0	0	0
0	0	1	0	0
0	0	1	0	0
0	0	1	0	0
0	0	0	0	1
0	0	1	0	0
0	0	0	1	0
0	0	1	0	0
0	1	0	0	0
0	0	0	0	1
0	0	0	1	0
0	0	1	0	0
0	0	0	1	0
0	0	0	1	0
0	0	1	0	0
0	0	0	1	0
0	0	0	1	0
0	0	0	1	0
0	0	0	1	0
0	0	1	0	0
0	0	0	1	0
1	0	0	0	0
0	0	1	0	0
0	0	0	1	0
0	0	0	1	0
0	0	0	0	1
0	1	0	0	0
0	0	0	1	0
0	0	1	0	0
0	0	0	1	0
0	0	1	0	0
0	0	0	1	0
0	0	1	0	0
0	1	0	0	0
0	0	0	1	0
0	0	0	0	0
0	0	0	0	1
0	0	0	0	1
0	0	1	0	0
0	0	0	1	0
0	0	0	1	0
0	0	1	0	0
0	0	1	0	0
0	0	0	0	1
0	0	0	1	0
0	0	1	0	0
0	0	1	0	0
0	0	1	0	0
0	0	1	0	0
0	0	0	1	0
0	0	0	1	0
0	0	0	0	1
0	0	0	1	0
0	0	1	0	0
0	0	0	1	0
0	0	0	1	0
0	1	0	0	0
0	0	0	0	1
0	0	1	0	0
0	1	0	0	0
0	0	0	1	0
0	0	0	1	0
0	0	1	0	0
0	0	1	0	0
0	0	1	0	0
0	0	0	1	0
0	0	0	1	0
0	1	0	0	0
0	0	0	1	0
0	0	0	1	0
0	0	1	0	0
0	0	0	1	0
0	0	1	0	0
1	0	0	0	0
0	0	0	1	0
0	0	0	0	1
0	0	0	1	0
0	0	0	0	1
0	0	1	0	0
0	1	0	0	0
0	0	1	0	0
0	0	0	1	0
0	1	0	0	0
0	1	0	0	0
0	0	0	1	0
0	0	1	0	0
0	0	1	0	0
0	0	1	0	0
0	1	0	0	0
0	0	1	0	0
0	1	0	0	0
0	0	0	1	0
0	0	0	1	0
0	0	0	1	0
0	0	0	1	0
0	1	0	0	0
0	0	1	0	0
0	0	1	0	0
0	0	0	1	0
0	0	0	1	0
0	0	1	0	0
0	0	0	1	0
0	0	0	0	1
0	0	0	1	0
0	0	0	0	0
0	0	0	1	0
0	0	1	0	0
0	0	1	0	0
0	0	1	0	0
0	0	1	0	0
0	0	1	0	0
0	0	0	1	0
0	0	0	1	0
0	0	1	0	0
0	0	0	0	1
0	1	0	0	0
0	0	1	0	0
0	0	0	0	1
0	0	0	1	0
0	0	0	0	1
0	0	1	0	0
0	0	0	1	0
0	0	1	0	0
0	1	0	0	0
0	0	1	0	0
0	1	0	0	0
0	0	1	0	0
0	0	1	0	0
0	0	1	0	0
0	0	0	1	0
0	0	0	1	0
0	1	0	0	0
0	0	0	1	0
0	0	0	1	0
0	0	1	0	0
0	0	1	0	0
0	0	0	1	0
0	0	1	0	0
0	0	0	0	0
0	0	1	0	0
0	0	1	0	0
0	0	0	1	0
0	0	1	0	0
0	0	0	0	1
0	0	1	0	0
1	0	0	0	0
0	1	0	0	0
0	0	0	1	0
0	0	0	1	0
0	0	1	0	0
0	1	0	0	0
0	0	1	0	0
0	0	1	0	0
1	0	0	0	0
0	0	1	0	0
0	1	0	0	0
0	0	0	1	0
0	0	1	0	0
0	0	0	1	0
0	0	0	0	0
0	0	0	1	0
0	1	0	0	0
0	0	1	0	0
0	0	0	1	0
0	0	1	0	0
0	0	0	1	0
1	0	0	0	0
0	0	0	0	0
0	0	0	0	1
0	0	1	0	0
0	1	0	0	0
0	0	0	1	0
0	0	0	1	0
0	0	1	0	0
0	1	0	0	0
0	1	0	0	0
0	1	0	0	0
0	0	0	1	0
0	0	0	1	0
0	1	0	0	0
0	1	0	0	0
0	0	0	0	1
0	0	1	0	0
0	0	0	1	0

## Sheet: Q3
A. No access to a computer	B. Sharing computer with others	C. No access to a computer with camera/ webcam	D. No internet access	E. No reliable/high speed internet access	F. No private/quiet space to work in	G. Working to support myself or my family, therefore not enough time to study	H. Time management	I. Lack of motivation
0	0	0	0	0	0	0	0	0
0	0	0	0	0	0	0	1	0
0	0	0	0	1	0	1	1	0
0	0	0	0	0	1	0	0	0
0	0	0	0	0	0	0	0	0
0	0	0	0	0	1	0	1	1
0	0	0	0	0	0	0	0	0
0	0	0	0	0	1	0	0	0
0	0	0	0	1	1	0	1	1
0	0	0	0	0	0	0	0	0
0	0	0	0	0	0	0	0	0
0	0	0	1	1	1	0	1	1
0	0	0	0	0	1	0	1	0
0	0	0	0	0	0	1	1	1
0	0	0	0	0	0	0	1	1
0	0	0	0	0	1	1	1	1
0	0	0	0	0	1	0	1	1
0	0	0	0	1	0	0	0	0
0	0	0	0	0	0	0	1	0
0	0	0	0	0	0	1	1	0
0	0	0	0	0	0	0	0	0
0	1	0	0	1	1	0	1	1
0	0	0	0	1	0	0	0	0
0	0	0	0	0	1	0	0	0
0	0	0	0	0	1	0	1	1
0	0	0	0	1	1	0	0	0
0	0	0	0	0	1	0	1	1
0	0	0	0	0	0	0	1	0
0	0	0	0	1	1	1	1	1
0	0	0	0	0	0	0	0	0
0	0	0	0	0	1	1	1	1
0	0	0	0	0	0	0	0	0
0	0	0	1	1	1	1	1	1
0	0	0	0	0	1	0	0	1
0	0	0	0	1	1	0	1	1
0	0	0	0	1	1	0	0	0
0	0	0	0	0	0	0	0	0
0	0	0	0	1	0	0	0	0
0	0	0	0	0	0	0	0	0
0	0	0	0	1	0	0	1	1
0	0	0	0	0	0	0	1	0
0	0	0	0	0	1	1	1	1
0	0	0	0	0	0	0	1	1
0	0	0	0	1	1	1	1	1
0	0	0	0	0	1	0	1	1
0	0	0	0	0	0	0	0	0
0	0	0	0	1	0	1	1	1
0	0	0	0	0	0	1	1	1
0	1	0	0	1	1	1	1	0
0	0	0	0	0	1	1	0	0
0	0	0	0	0	0	0	0	1
0	0	0	0	0	1	1	1	1
0	0	0	0	0	1	0	0	1
0	0	0	0	0	0	0	1	0
0	0	1	0	0	1	0	1	0
0	0	0	0	0	0	0	0	1
0	0	1	0	1	0	0	0	0
0	0	0	0	0	0	0	1	0
0	0	0	0	0	1	1	0	1
0	0	0	0	0	0	0	0	1
0	0	0	0	1	1	0	1	1
0	0	0	0	0	1	0	1	0
0	0	0	0	0	1	0	1	1
0	0	0	0	1	0	0	0	1
0	0	0	0	0	1	1	1	0
0	0	0	0	0	0	0	0	1
0	1	0	0	0	0	0	0	0
0	0	1	0	0	1	0	0	0
0	0	0	0	1	1	1	0	0
0	0	0	0	0	1	1	1	0
0	0	0	0	0	0	0	1	1
0	0	0	0	0	0	0	0	0
0	0	0	0	0	1	0	1	0
0	0	0	0	0	0	0	0	0
0	0	0	0	1	1	0	1	1
1	0	1	1	1	1	0	0	1
0	0	0	0	1	0	0	0	1
0	0	0	0	0	0	0	1	1
0	0	0	0	0	1	1	0	1
0	0	0	0	1	1	1	1	1
0	0	0	0	0	0	0	1	1
0	0	0	0	0	1	1	1	0
0	0	0	0	0	0	0	0	0
0	0	1	0	1	1	0	1	1
0	0	0	0	0	1	1	0	0
0	0	0	0	0	0	1	0	0
0	0	0	0	0	1	0	1	1
0	0	0	0	0	1	1	1	0
0	0	1	0	0	1	1	0	0
0	0	0	0	0	1	0	1	1
0	0	1	0	1	1	0	0	0
0	0	0	0	0	1	0	0	1
0	0	1	0	0	0	0	1	1
0	0	1	0	0	1	1	1	0
0	0	0	0	0	0	0	1	0
0	0	0	0	0	0	0	1	1
0	0	0	0	0	1	1	1	1
0	0	0	0	0	0	1	1	1
0	0	1	0	0	0	1	1	0
0	0	0	0	1	1	0	1	1
0	0	0	0	0	1	1	1	1
0	0	0	0	0	0	1	0	0
0	0	0	0	0	1	0	0	0
0	0	0	0	0	1	0	1	1
0	0	0	0	1	1	0	1	1
0	0	1	0	0	0	1	1	1
0	0	0	0	0	1	0	1	1
0	0	0	0	0	1	0	1	1
0	0	0	0	0	1	0	1	1
0	0	0	0	0	1	0	1	1
0	0	0	0	0	1	0	0	0
0	0	1	0	0	0	0	1	0
1	0	1	0	0	1	1	1	1
0	0	0	0	0	1	1	0	0
0	0	0	0	0	1	0	1	0
0	0	1	1	0	1	1	1	0
0	0	0	0	0	1	0	0	1
0	0	1	0	1	0	0	1	0
0	0	0	0	0	1	0	1	1
0	0	1	0	1	0	0	0	0
0	0	1	0	1	0	1	0	0
0	0	0	0	0	1	0	1	1
0	0	0	0	0	0	0	0	1
0	0	0	0	0	1	0	0	0
0	0	0	0	0	0	0	0	1
0	0	1	0	0	0	0	0	0
0	0	0	0	0	1	0	1	1
0	0	0	0	0	1	0	0	0
0	0	1	0	0	0	1	1	1
0	0	0	0	1	0	0	0	1
0	0	0	0	0	0	0	0	0
0	0	0	0	0	0	1	0	0
0	0	0	0	0	0	0	0	1
0	0	0	0	1	0	0	0	1
0	0	0	0	0	0	1	0	0
0	0	0	0	0	0	0	1	1
0	0	0	0	0	1	0	0	1
0	0	0	0	0	0	0	1	1
0	0	0	0	1	1	0	1	1
0	0	0	0	0	0	0	0	1
0	0	0	0	0	0	0	0	1
0	0	0	0	0	0	0	1	0
0	1	0	0	1	1	0	0	0
0	0	0	0	0	1	0	1	1
0	0	0	0	1	1	0	0	1
0	0	0	0	0	0	0	0	1
0	0	1	0	0	0	1	1	1
0	0	0	0	0	0	1	1	1
0	0	0	0	0	0	0	1	1
0	0	0	0	0	0	0	0	1
0	0	0	0	0	0	0	0	0
0	0	1	0	0	0	1	1	1
0	0	0	0	0	0	0	0	0
0	0	0	0	1	1	0	0	0
0	0	0	0	0	0	0	0	0
0	0	0	0	0	0	1	1	1
0	0	1	0	0	0	0	1	0
0	0	0	0	0	0	1	1	0
0	0	0	0	0	0	0	0	1
0	0	0	0	0	1	0	0	1
0	0	0	0	0	1	0	0	1
0	0	0	0	0	0	1	1	1
0	0	0	0	0	0	1	0	0
0	1	0	0	1	0	1	0	0
0	0	0	0	0	1	0	1	1
0	0	0	0	0	1	0	1	1
0	0	0	0	0	1	1	0	0
0	0	0	0	1	1	1	0	0
0	0	0	0	0	1	1	1	0
0	0	0	0	0	0	0	0	1
0	0	0	0	0	0	1	0	0
0	0	0	0	0	0	1	0	1
0	0	0	0	1	1	1	1	0
0	0	0	0	1	1	0	1	1
0	0	1	0	1	1	0	0	0
0	0	1	0	1	0	0	1	1
0	0	0	0	1	1	0	0	0
0	0	0	0	0	1	0	1	1
0	0	1	0	1	1	1	0	1
0	0	0	0	0	1	0	1	0
0	0	0	0	0	0	0	0	1
0	0	0	0	0	0	1	1	1
1	0	0	0	0	1	0	1	1
0	0	0	0	0	0	0	1	1
0	0	0	0	0	1	0	0	0
0	0	0	0	0	0	0	1	1
0	0	0	0	1	1	0	0	0
0	0	0	0	0	0	1	0	0
0	0	0	0	1	1	0	0	0
0	0	0	0	0	1	0	1	1
0	0	0	0	1	1	0	0	1
0	0	0	0	0	0	0	1	1
0	0	0	0	1	1	0	1	1
0	0	0	0	0	0	0	1	1
0	0	0	0	0	1	1	0	0
0	0	0	0	0	1	0	0	1
0	0	0	0	0	0	0	0	0
0	0	0	0	1	0	0	1	1
0	0	0	0	0	1	0	0	1
0	1	0	0	1	1	1	1	1
0	0	1	0	0	1	0	0	0
0	0	0	0	0	0	0	0	0
0	0	0	0	0	0	0	1	0
0	0	0	0	0	1	0	0	1
0	0	1	0	1	0	1	1	0
0	0	0	0	0	1	1	1	1
0	0	0	0	0	0	0	0	1
0	0	0	0	0	1	1	0	1
0	0	0	0	0	0	0	0	1
0	0	1	0	0	0	0	0	1
0	0	0	0	0	1	0	1	0
0	0	0	0	0	0	0	1	1
0	0	0	0	0	1	1	1	0
0	0	0	0	1	1	0	1	1
0	0	0	0	0	1	0	1	1
0	0	0	0	0	1	0	1	1
0	0	0	0	0	0	0	0	0
0	0	0	0	0	0	1	0	0
0	0	0	0	0	1	0	1	1
0	0	0	0	0	1	1	1	1
0	0	0	0	0	1	1	0	0
0	0	0	0	0	0	0	1	1
0	0	0	0	0	0	0	1	0
0	0	0	0	0	0	1	0	1
0	0	0	0	1	1	0	1	1
0	0	0	0	0	1	0	1	0
0	0	0	0	0	0	1	1	1
0	0	0	0	0	1	0	0	1
1	0	0	1	1	1	1	1	0
0	0	0	0	0	1	0	0	0
0	0	0	0	0	0	0	1	0
0	1	1	0	1	1	1	0	1
0	0	0	0	0	0	1	1	1
0	0	0	0	0	0	0	1	0
0	0	0	0	0	0	0	1	1
0	0	0	0	1	1	1	0	1
0	0	0	0	1	1	1	1	1
0	0	0	0	0	1	0	0	0
0	0	0	0	0	1	0	1	0
0	0	0	0	0	1	0	0	0
0	0	0	0	1	0	0	0	0
0	0	0	0	1	0	0	0	0
0	0	0	0	0	1	0	0	0
0	0	0	0	0	1	0	0	0
0	0	0	0	0	1	0	1	1
0	0	0	0	0	1	0	0	0
0	0	0	0	0	0	1	1	1
0	0	0	0	0	0	1	1	0
0	0	1	0	0	0	0	0	1
0	0	0	0	0	0	0	1	1
0	0	0	0	0	1	1	1	0
0	0	0	0	0	1	0	0	1
0	0	0	0	0	1	0	0	0
0	1	1	0	0	0	1	1	1
0	0	1	0	0	1	0	0	1
0	0	0	0	1	0	0	1	1
0	0	0	0	1	1	0	0	0
0	0	0	0	0	1	0	0	0
0	0	1	0	0	0	0	0	0
0	0	1	0	0	0	0	0	0
0	0	0	0	1	0	0	1	1
0	0	0	0	0	0	0	0	0
0	0	0	1	1	1	0	0	1
0	0	0	0	1	1	0	0	1
0	0	0	0	0	1	0	0	0
0	0	0	0	1	1	0	0	0
0	0	0	0	0	1	0	0	1
0	0	0	0	0	1	0	1	0
0	0	0	0	0	1	1	1	1
0	0	0	0	0	0	0	0	0
0	0	0	0	0	1	1	1	1
0	0	0	0	0	1	0	0	1
0	0	0	0	0	1	0	1	1
0	0	0	0	0	1	0	1	1
0	0	0	0	0	0	0	1	1
0	0	0	0	0	0	0	1	0
0	0	0	0	0	0	0	0	0
0	0	0	0	0	1	0	1	1
0	0	1	0	0	0	0	1	1
0	0	0	0	0	0	0	0	1
0	0	0	0	0	1	0	0	1
0	0	0	0	0	1	0	0	1
0	0	0	0	0	1	0	0	1
0	0	0	0	0	0	0	0	1
0	0	0	0	0	0	0	1	1
0	1	0	0	1	0	1	1	1
0	0	0	0	0	0	0	0	0
0	0	0	0	0	0	1	1	1
0	0	0	0	0	0	0	0	1
0	0	0	0	0	0	0	0	1
0	0	0	0	0	1	0	1	1
0	0	0	0	0	0	1	1	1
0	0	0	0	0	1	0	0	0
0	1	0	0	0	0	0	0	0
0	0	0	0	0	1	0	0	0
0	0	0	0	1	1	1	1	1
0	0	0	0	0	0	0	0	0
0	0	0	0	0	0	0	0	1
0	0	0	0	0	0	1	1	1
0	1	0	0	0	0	1	1	0
0	0	1	0	1	1	0	0	1
0	0	0	0	0	1	0	0	0
0	0	0	0	1	1	1	1	1
0	0	0	0	0	1	0	0	0
0	0	0	0	1	1	1	1	1
0	0	1	0	1	0	0	1	0
0	0	0	0	0	1	1	1	1
0	0	1	0	0	1	1	1	1
0	0	0	0	0	0	1	0	0
0	0	0	0	1	0	0	1	1
0	0	0	0	0	1	0	1	1
0	0	0	0	0	0	0	0	0
0	0	0	0	0	0	0	0	0
0	0	1	0	1	0	0	1	1
0	0	0	0	1	1	0	0	1
0	0	0	0	0	1	1	1	1
0	0	0	0	0	1	0	1	0
0	0	0	0	1	0	0	1	1
0	0	0	0	0	0	0	0	0
0	0	0	0	0	1	0	0	0
0	0	0	0	0	1	0	1	1
0	0	0	0	0	0	0	1	1
0	0	0	0	1	1	1	1	1
0	0	0	0	0	1	0	1	1
0	0	0	0	0	0	0	1	0
0	0	0	0	0	0	0	1	1
0	0	0	0	0	1	0	0	1
0	0	0	0	0	0	0	0	0
0	1	0	0	1	1	1	1	0
0	0	0	0	0	1	1	0	0
0	0	0	0	1	1	1	0	1
0	0	0	0	0	1	0	0	1
0	0	0	0	0	1	0	0	0
0	0	0	0	0	0	0	1	1
0	0	0	0	1	1	1	1	1
0	0	0	0	1	0	0	1	1
0	0	0	0	1	1	0	1	1
0	0	1	0	0	0	1	1	0
0	0	0	0	1	0	0	0	0
0	0	1	1	1	0	0	0	0
0	0	0	0	0	0	0	1	0
0	0	0	0	1	0	1	0	0
0	0	0	0	1	0	0	0	1
0	0	0	0	1	0	0	1	1
0	0	0	0	0	0	0	1	0
0	0	0	0	0	0	0	0	0
0	0	1	0	1	1	0	0	0
0	0	0	0	1	1	1	0	1
0	0	0	0	0	1	0	1	1
0	0	0	0	1	0	0	1	1
0	0	0	0	0	1	1	1	1
0	0	0	0	0	0	0	0	0
0	0	1	0	0	1	0	0	1
0	0	0	0	0	0	0	0	0
0	0	0	0	1	0	0	1	1
0	0	0	0	0	0	0	0	0
0	0	0	0	0	1	0	0	0
0	0	0	1	1	0	1	1	1
0	0	0	0	1	0	0	1	1
0	0	0	0	0	0	1	1	0
0	0	0	0	1	0	0	0	1
0	0	0	0	0	0	0	0	1
0	0	0	0	1	1	0	1	1
0	0	0	0	0	0	0	1	1
0	0	0	0	0	0	0	1	0
1	0	0	0	0	1	1	1	0
0	0	0	0	0	1	0	1	1
0	1	1	0	1	1	1	1	1
0	0	0	0	0	1	0	1	1
0	0	0	0	0	0	0	1	1
0	0	0	0	0	0	0	1	1
0	0	1	0	0	1	0	1	1
0	0	0	0	1	1	0	1	1
0	0	0	0	1	0	0	0	0
0	0	0	0	0	1	0	0	0
0	0	0	0	0	0	0	1	1
0	0	0	0	0	0	1	0	0
0	0	0	0	0	0	0	0	0
0	0	0	0	0	0	0	0	1
0	0	0	0	0	1	1	1	0
0	0	0	0	0	1	0	0	1
1	1	1	1	1	1	1	0	0
0	0	1	0	1	0	1	1	0
0	0	0	0	1	0	0	1	1
0	0	0	0	0	0	0	1	1
0	0	1	0	0	1	1	1	1
0	0	0	0	0	1	0	1	0
0	0	0	0	1	0	1	0	1
0	0	0	0	0	1	0	1	0
0	0	0	0	0	1	1	0	0
0	0	0	0	0	0	0	0	1
0	0	0	0	1	0	1	1	0
0	0	0	0	0	0	0	0	1
0	0	0	0	0	1	0	0	1
0	0	0	0	0	0	0	1	0
0	0	0	0	0	0	0	1	0
0	0	0	0	0	0	0	1	1
0	0	0	0	1	1	1	1	1
0	0	0	0	1	0	0	1	1
0	0	0	0	0	0	1	0	0
0	0	0	0	0	0	0	0	1
0	0	0	0	0	0	0	0	0
0	0	1	0	1	0	1	1	0
0	0	0	0	0	0	0	1	1
0	0	1	0	0	0	0	1	0
0	0	1	0	0	0	1	1	1
0	0	0	0	0	1	0	0	0
0	0	1	0	0	1	1	0	0
0	0	1	0	0	1	1	0	0
0	0	0	0	0	0	0	0	1
1	1	0	1	1	1	0	0	0
0	1	1	0	1	1	0	0	0
0	0	0	0	0	0	1	1	0
0	0	1	0	0	0	1	0	0
0	0	0	0	0	0	0	1	1
0	0	0	0	0	0	1	0	0
0	0	0	0	0	0	0	0	0
0	0	0	0	0	0	0	1	1
0	0	0	0	0	0	0	1	1
0	0	0	0	1	1	1	1	0
0	0	0	0	0	0	1	0	0
0	0	0	0	0	0	0	0	0
1	1	1	0	1	1	0	0	1
0	0	0	0	0	1	0	0	0
0	0	0	0	0	0	0	0	1
0	0	0	0	0	1	1	1	1
0	0	0	0	0	0	0	1	1
0	0	0	0	1	1	0	1	1
0	0	0	0	0	0	1	0	1
0	0	0	0	0	0	1	0	1
0	0	0	0	0	0	0	1	0
0	0	0	0	0	0	0	1	1
0	0	0	0	1	1	0	0	0
0	0	0	0	1	1	0	0	0
0	0	0	0	0	0	0	0	0
0	0	1	0	0	0	1	0	0
0	0	0	0	0	1	0	0	1
0	0	0	0	0	1	0	1	0
0	0	0	0	1	1	0	0	1
0	0	0	0	1	0	1	0	0
0	0	1	0	0	1	0	0	1
0	0	0	0	0	0	1	0	0
0	0	0	0	0	1	0	1	0
0	0	0	0	0	0	0	1	1
0	0	0	0	1	1	0	0	1
0	0	0	0	0	1	0	1	1
0	0	0	0	0	1	1	1	1
0	0	1	0	0	0	0	0	0
0	0	0	0	0	0	0	1	0
0	0	0	0	0	1	0	1	1
0	0	0	0	0	0	0	0	0
0	0	0	0	1	1	0	0	0
0	0	0	1	1	1	0	1	1
0	0	0	1	1	0	0	0	0
0	0	0	0	0	1	1	0	0
0	0	0	0	1	1	0	1	1
0	0	0	0	1	0	0	0	0
0	0	0	0	1	1	0	1	1
0	0	0	1	0	0	0	0	1
0	0	1	0	0	1	1	1	1
0	0	0	0	0	1	1	1	1
0	0	0	0	0	1	0	1	1
0	0	0	0	0	1	0	0	1
0	0	0	0	1	1	0	0	0
0	0	0	0	1	0	0	0	0
0	0	1	0	1	1	1	0	0
0	0	0	0	0	1	0	1	1
0	0	0	0	0	1	0	1	1
0	0	0	0	0	1	0	0	1
0	0	0	0	0	1	0	0	0
0	0	0	1	1	1	0	1	1
0	0	0	0	0	0	0	1	0
0	0	1	0	1	1	1	1	1
0	0	0	0	0	0	1	1	1
0	0	0	0	1	1	0	1	1
0	0	0	0	0	1	0	1	1
0	0	0	0	0	1	0	1	1
0	1	1	0	1	1	1	1	0
0	0	0	0	0	0	0	1	1
0	0	1	0	1	0	1	1	1
0	0	1	0	1	1	1	0	0
0	0	0	0	0	1	0	1	1
0	0	1	0	0	0	0	1	1
0	0	0	0	1	1	0	1	1
0	0	1	0	0	0	0	0	0
0	0	0	0	1	1	1	1	0
0	0	1	0	0	0	0	0	0
0	0	0	0	0	1	0	1	1
0	0	0	0	0	0	0	0	0
0	0	0	0	0	1	0	1	0
0	0	0	0	0	1	0	1	0
0	0	0	0	1	0	0	1	1
0	0	0	0	0	1	0	0	1
0	0	0	0	0	1	0	0	0
0	0	0	0	0	0	0	0	0
0	0	0	0	0	1	1	1	1
1	1	1	1	1	1	0	0	0
0	0	1	0	0	0	0	0	1
1	0	1	0	1	0	0	0	0
0	0	1	1	1	0	1	0	0
0	0	0	0	0	0	0	0	0
0	0	0	0	0	0	0	1	1
0	0	0	0	0	1	0	1	1
0	1	0	0	0	1	1	1	0
0	0	0	0	0	0	0	1	1
0	0	0	0	0	1	0	0	1
0	0	0	0	0	0	0	0	1
0	0	0	0	1	0	0	0	0
0	1	0	0	0	1	0	0	0
0	0	0	0	1	1	0	1	1
0	0	0	0	1	1	1	1	1
0	0	1	0	1	1	0	0	1
0	0	0	0	0	1	1	0	1
0	0	0	0	0	1	0	1	1
0	0	0	0	1	0	1	1	1
0	0	0	0	0	1	1	1	0
0	1	0	1	0	0	0	1	0
0	0	0	0	0	1	0	0	1
0	0	0	1	1	1	0	0	1
0	0	0	0	0	0	0	0	0
0	0	0	0	1	1	1	0	1
0	0	0	0	0	1	1	1	1
0	0	0	0	1	1	0	1	1
0	1	0	0	1	1	1	1	1
0	0	0	0	0	0	0	1	0
0	0	0	0	0	0	0	0	1
0	0	0	0	0	0	0	1	1
0	0	0	0	0	1	0	0	0
0	0	0	0	0	0	0	0	1
0	0	0	0	1	1	1	1	0
0	1	0	0	1	1	1	0	0
1	1	1	0	0	0	0	0	0
0	0	1	0	0	1	0	0	0
0	0	0	0	0	0	0	0	1
0	0	0	0	0	0	0	1	0
0	0	0	0	1	1	0	1	1
0	0	0	0	0	1	0	0	0
0	0	0	0	0	1	0	1	0
0	0	0	0	1	1	0	1	1
0	0	0	0	0	1	1	0	0
0	0	0	0	0	1	1	0	0
0	0	0	0	0	1	0	0	1
0	0	0	0	1	0	0	0	0
0	0	0	0	1	0	0	1	0
0	0	0	0	0	0	0	0	1
0	0	0	0	0	1	0	0	0
0	0	0	0	0	1	0	0	0
0	0	0	0	1	1	1	1	1
0	0	0	0	0	0	0	0	1
0	0	0	0	0	0	1	1	0
0	0	0	0	0	1	1	1	1
0	0	0	0	0	1	0	1	1
0	0	0	0	1	1	0	0	0
0	0	1	0	0	1	1	0	1
0	0	0	0	0	0	0	1	1
0	0	0	0	0	0	1	0	0
0	0	0	0	0	0	0	0	1
0	0	0	0	0	0	0	1	1
0	0	0	0	0	1	0	0	0
0	1	1	0	1	1	1	0	1
0	0	0	0	0	1	0	1	0
0	1	0	0	1	1	1	1	0
0	0	1	0	1	1	0	0	1
0	0	0	0	0	0	0	1	1
0	0	0	0	0	1	1	1	1
0	0	0	0	0	1	0	0	0
0	0	0	0	1	0	0	1	1
0	0	1	0	1	1	1	0	0
0	0	0	0	0	0	0	1	1
0	0	1	0	0	1	0	1	1
0	0	0	0	0	0	1	1	1
0	0	0	0	0	1	0	0	0
0	0	0	0	0	0	0	0	0
0	1	0	0	1	1	0	0	1
0	0	0	0	0	0	0	1	0
0	0	1	0	0	0	1	1	0
0	0	0	0	0	1	1	0	0
0	0	0	0	1	0	0	1	1
0	0	1	0	0	1	0	0	0
0	0	0	0	0	1	1	1	1
0	0	0	0	1	0	1	0	0
0	1	0	0	1	1	0	0	0
0	0	1	0	1	0	0	1	1
0	0	0	0	1	1	0	1	1
0	0	0	0	1	1	1	1	1
0	0	0	0	0	1	0	1	1
0	0	0	0	0	0	1	0	0
0	0	0	0	1	1	0	0	0
0	0	1	0	0	0	0	0	0
0	0	0	0	0	1	0	1	1
0	0	0	0	1	1	1	0	1
0	0	1	0	0	1	0	0	1
0	1	0	0	1	1	0	0	0
0	0	0	0	1	1	0	1	0
0	0	0	0	0	0	0	0	1
0	0	0	0	0	1	1	0	0
0	0	0	0	0	0	0	1	1
0	0	0	0	0	0	0	1	0
0	0	0	0	0	0	0	1	1
0	0	0	0	0	0	0	0	1
0	0	0	0	0	0	0	1	1
0	0	0	0	0	1	0	1	1
0	0	0	0	1	0	1	0	0
0	0	0	0	0	1	0	0	1
0	0	0	0	0	0	0	0	1
0	0	0	0	1	0	1	1	1
1	1	1	1	1	1	1	0	1
0	0	1	0	0	1	1	1	0
0	0	1	0	1	1	0	0	1
0	0	1	0	0	0	0	0	0
1	0	0	0	1	1	0	1	1
0	0	0	0	0	0	0	0	0
0	0	0	0	0	0	0	0	0
0	0	0	0	1	1	1	0	0
0	0	0	0	0	1	0	1	0
0	0	0	1	1	1	1	0	0
0	0	0	0	1	1	1	1	1
0	0	0	0	0	0	0	0	1
0	0	0	0	0	1	0	0	0
0	0	0	0	0	0	0	0	0
0	0	0	0	0	0	0	0	1
0	0	0	0	0	1	0	0	0
0	0	0	0	0	1	0	1	1
0	0	1	0	0	0	1	1	1
0	0	0	0	0	1	0	1	1
0	0	0	0	0	0	1	1	1
0	0	0	0	0	1	0	1	0

## Sheet: Q4
A. Did not have reliable internet connection	B. Was not able to focus and follow lectures	C. Felt socially disconnected from peers	D. Felt Zoom fatigues (overwhelmed with multiple online sessions)	E. Did not feel engaged
0	0	0	0	0
0	0	0	1	0
1	0	1	1	1
0	0	0	1	0
0	0	0	0	0
0	0	0	1	0
0	0	0	0	1
1	0	0	0	0
0	1	0	1	1
0	1	1	1	1
0	0	0	0	1
1	1	1	1	1
0	0	0	1	0
0	0	0	0	0
0	0	1	1	1
0	1	0	1	1
0	1	1	1	1
1	0	0	1	1
0	0	0	0	1
0	1	1	1	1
0	1	1	0	0
1	1	1	1	1
0	0	0	0	1
0	0	0	1	0
0	0	1	0	1
1	1	1	1	1
0	1	1	1	1
0	1	0	0	0
0	1	1	0	1
0	0	0	0	1
0	1	1	1	1
0	0	1	0	0
1	1	1	1	1
0	0	0	0	1
1	1	1	1	1
1	0	0	0	1
0	1	0	0	0
0	0	1	0	0
0	0	1	0	1
1	1	0	0	1
0	1	1	0	1
0	0	1	1	1
0	1	1	0	1
1	1	1	1	1
0	1	1	0	1
0	0	0	0	0
1	1	1	1	1
0	1	1	1	1
1	1	1	1	0
0	0	0	0	0
0	0	0	0	1
0	1	1	1	1
0	1	1	0	1
0	1	0	1	1
1	0	0	0	1
0	0	0	0	0
0	0	0	0	0
0	0	1	0	0
0	0	1	0	1
0	1	1	1	1
0	1	1	0	0
0	0	0	0	0
0	1	1	1	1
1	1	1	0	1
0	0	1	1	0
0	0	1	0	1
0	0	0	0	0
0	1	1	1	1
0	1	1	0	1
0	1	1	1	1
0	0	0	0	1
0	0	0	0	0
1	1	1	1	1
0	0	0	0	0
1	1	1	1	1
1	1	0	1	1
1	1	1	1	1
0	0	0	1	0
0	1	1	0	1
0	1	1	1	1
1	1	1	1	1
0	1	0	1	1
0	0	1	0	0
1	0	1	1	0
0	0	0	1	0
0	1	0	0	1
0	1	1	1	1
0	0	1	1	1
1	1	1	1	0
0	0	0	0	0
1	1	0	1	0
0	0	0	1	1
0	1	1	1	1
0	1	0	1	1
0	0	0	0	1
0	1	1	1	1
0	1	1	1	1
0	1	1	1	1
0	1	0	1	0
1	1	1	1	1
0	1	0	1	1
0	0	1	0	0
0	0	0	0	1
0	1	0	1	1
1	1	1	1	1
0	1	1	1	1
1	1	1	1	1
0	1	0	1	1
0	1	1	1	1
0	1	1	0	1
0	1	1	1	1
0	0	0	0	0
0	1	0	1	1
0	0	0	0	1
0	1	1	0	1
0	0	0	1	1
0	1	1	0	1
0	0	1	0	0
0	0	0	0	1
1	0	0	0	0
0	0	0	1	1
0	1	0	1	1
1	0	1	0	1
0	0	1	0	0
0	0	0	0	1
0	0	0	0	0
0	0	1	0	1
0	0	0	0	0
0	1	1	1	1
0	1	1	0	1
0	1	0	0	1
0	0	0	0	0
0	0	1	1	1
0	1	0	0	1
0	0	0	1	0
0	0	1	0	0
0	1	0	1	1
0	1	1	1	1
1	1	1	1	1
0	1	1	0	1
0	0	0	0	0
0	0	0	1	1
1	1	1	0	0
0	1	1	1	1
0	1	1	1	1
0	0	0	1	1
0	1	1	0	1
0	1	1	1	1
0	1	0	0	0
0	0	0	0	1
0	0	0	0	0
0	1	1	1	0
0	0	0	0	0
0	1	1	1	1
0	0	1	0	1
0	0	0	0	0
0	0	0	1	0
0	0	0	0	0
0	1	1	0	1
0	1	1	0	1
0	0	0	1	0
0	1	1	1	0
0	0	1	0	0
1	1	1	1	0
0	0	1	1	0
0	1	0	0	1
0	1	1	1	1
1	1	1	1	0
0	0	0	0	0
0	0	1	0	0
0	0	0	1	0
0	1	1	0	0
1	1	1	1	1
1	0	1	1	0
0	0	1	0	1
1	1	1	1	1
1	1	0	0	0
0	1	1	1	1
0	1	1	1	1
0	0	1	0	1
0	1	0	0	0
0	0	1	1	1
1	1	0	1	1
0	1	1	1	1
0	1	1	1	1
0	1	0	1	1
1	1	0	0	0
0	0	1	1	1
1	1	0	0	0
0	1	1	0	1
1	1	0	1	1
0	1	1	1	1
1	1	1	1	1
0	0	1	1	1
0	0	0	0	0
0	1	0	1	1
0	0	0	0	0
1	1	1	1	1
0	0	1	0	1
1	1	1	1	1
1	1	1	1	0
0	0	0	0	0
0	0	1	0	0
1	0	0	0	0
1	0	0	1	0
0	1	0	1	1
0	1	0	0	0
0	1	1	1	0
0	0	1	0	0
0	1	1	0	0
0	1	0	1	0
0	1	1	1	1
0	1	1	1	1
1	1	1	1	1
0	1	1	1	1
0	0	0	0	0
0	0	0	1	0
0	0	1	0	0
0	1	0	0	1
0	1	0	1	1
1	0	1	0	1
0	1	0	0	1
0	0	1	0	0
0	1	0	1	1
1	0	1	1	1
0	0	1	1	1
0	0	1	0	0
0	1	1	1	1
0	1	1	1	1
0	1	0	1	0
0	0	1	1	0
1	1	1	1	1
1	1	1	1	1
0	0	1	0	1
0	0	0	0	1
1	1	0	0	1
1	1	0	1	1
0	0	1	1	0
0	0	1	0	1
0	0	1	0	0
1	0	0	1	0
1	0	1	0	1
0	0	0	0	0
1	0	0	1	0
0	1	0	0	1
0	0	0	0	1
0	1	1	1	1
0	1	0	0	1
0	0	1	0	1
0	1	1	1	1
0	1	0	0	1
1	0	0	1	1
0	1	0	1	0
1	0	0	1	1
0	0	0	0	0
1	1	1	1	1
1	0	0	0	0
0	0	0	0	0
1	0	0	0	0
0	0	0	0	1
0	1	1	0	1
0	0	1	0	0
1	1	0	0	0
0	1	1	1	0
0	0	1	0	0
1	0	0	0	0
0	1	1	0	1
0	1	1	1	1
0	1	0	0	1
0	0	1	0	1
0	1	0	1	1
0	1	0	0	1
0	0	1	0	1
0	0	1	1	1
0	0	0	1	0
0	0	0	0	0
0	0	1	0	0
0	1	0	0	1
0	1	1	0	0
0	1	0	1	1
1	0	1	1	0
0	0	1	1	1
0	1	1	1	1
0	0	0	0	1
0	1	1	0	0
0	1	1	1	1
0	0	0	0	1
0	1	1	1	1
0	1	0	0	0
0	0	0	1	1
0	0	0	0	0
0	0	0	1	1
0	0	0	1	0
0	0	0	0	0
0	0	0	1	0
1	1	1	1	1
0	0	0	0	0
0	1	0	0	0
0	0	0	1	1
0	0	1	1	0
1	1	1	1	1
0	1	1	1	1
0	1	1	1	0
0	0	1	1	1
0	1	1	1	1
1	1	0	1	0
1	1	1	1	1
0	1	1	0	0
0	1	0	1	0
1	1	1	0	0
0	0	0	0	0
0	0	0	0	0
0	0	0	0	1
1	1	1	1	1
1	1	1	1	1
0	1	1	1	1
0	1	0	1	0
0	1	0	1	1
0	0	0	0	0
0	1	1	0	0
0	1	1	1	1
0	0	1	1	1
1	1	1	0	1
0	1	1	1	1
0	0	1	0	0
0	1	1	1	1
0	1	1	0	1
0	1	1	1	0
1	1	1	1	1
0	0	1	0	1
1	1	1	1	1
0	1	0	0	1
0	0	1	0	1
0	0	1	0	0
1	1	1	1	1
0	1	1	0	1
1	1	1	1	1
0	1	1	1	1
1	0	1	0	0
0	0	1	0	0
0	1	1	0	1
0	1	0	0	1
1	1	1	1	1
1	0	0	0	0
0	0	1	0	1
0	0	1	0	0
0	0	1	1	1
1	1	0	0	0
0	1	0	1	1
1	0	1	1	1
0	1	1	1	1
0	0	1	0	1
0	0	1	1	1
0	1	0	0	0
1	0	1	0	1
0	0	0	0	0
0	0	0	0	0
1	1	1	0	1
0	1	0	0	1
0	1	1	1	0
0	0	0	0	1
0	1	1	0	1
1	1	1	1	1
0	1	1	0	1
0	0	0	0	1
0	1	1	1	0
0	1	1	1	1
1	1	1	0	1
0	1	0	1	0
0	1	1	1	1
0	1	0	1	0
1	0	0	0	0
0	1	1	1	1
0	0	0	0	1
0	1	0	0	0
0	1	1	0	0
0	0	0	1	1
0	0	0	0	0
0	0	0	0	0
0	1	0	1	1
0	0	0	0	1
1	1	1	1	0
0	0	0	0	1
0	1	0	0	0
0	1	1	1	1
0	1	1	1	1
0	1	1	0	1
1	1	0	0	1
0	0	0	0	1
0	1	0	1	1
0	1	1	1	1
0	0	0	1	0
0	0	0	0	1
0	1	0	0	0
0	0	0	0	1
0	1	1	1	0
0	0	0	0	0
1	1	1	1	1
1	1	1	1	1
0	0	0	0	0
0	0	0	1	0
0	0	1	0	1
0	1	0	1	0
0	0	1	0	1
0	0	1	0	1
0	0	1	1	0
0	0	0	0	1
0	1	1	1	1
0	1	0	1	1
0	0	1	0	1
1	0	1	0	1
1	0	1	0	1
0	1	1	0	1
0	1	0	1	1
1	1	1	1	1
0	0	0	0	1
0	0	1	0	0
0	1	0	1	1
0	1	1	0	1
1	1	0	1	0
0	0	0	0	0
0	0	0	0	0
0	1	1	1	0
0	0	1	0	0
0	0	0	0	1
0	1	1	1	1
1	0	1	0	0
1	1	1	1	1
0	1	1	1	1
0	0	1	1	1
0	0	0	0	0
0	1	0	0	0
1	1	0	0	0
1	0	0	1	1
1	1	1	1	1
0	0	0	0	1
0	1	1	0	1
0	1	0	1	1
0	1	0	1	1
1	0	0	1	1
0	1	1	0	1
0	1	1	1	1
0	1	1	0	1
1	1	1	1	1
1	1	1	1	1
0	1	1	1	1
0	1	0	1	1
0	0	0	0	0
0	0	0	0	0
0	1	0	0	1
0	0	0	0	0
1	0	0	1	0
0	0	1	0	0
1	0	0	1	0
0	1	0	0	1
0	1	1	1	1
0	0	1	1	0
1	1	1	1	1
0	0	1	1	1
1	0	0	0	1
0	1	1	1	1
0	0	1	1	0
0	0	0	0	1
1	0	1	0	1
0	0	0	1	0
0	0	0	0	0
0	1	1	1	0
0	1	1	0	0
0	1	1	1	1
1	0	0	0	0
1	1	1	0	1
0	0	0	1	0
1	1	1	1	1
0	0	0	1	1
0	1	1	1	1
0	0	1	1	1
0	0	1	1	1
1	0	1	1	0
0	0	0	1	1
0	1	0	1	1
1	0	0	1	1
0	1	1	1	1
0	1	1	1	1
0	1	1	0	1
0	0	0	0	0
1	1	1	1	1
0	0	0	0	0
0	1	0	1	0
0	0	0	0	0
0	1	0	1	1
0	1	1	1	1
0	1	0	1	1
0	1	0	0	1
0	0	1	0	1
0	0	0	0	0
0	1	1	1	1
1	1	0	1	0
1	1	0	1	0
1	1	0	0	0
0	1	0	1	1
0	0	0	1	0
0	0	0	0	0
0	1	1	0	1
1	0	1	1	1
0	1	0	1	1
0	1	1	1	1
0	0	0	1	1
1	1	1	1	1
0	0	0	0	0
1	1	1	1	1
1	1	1	0	1
1	1	1	0	1
0	1	1	0	0
0	1	0	1	1
0	1	0	0	1
0	1	1	1	1
1	1	0	0	0
1	1	0	1	0
0	1	1	0	1
1	0	1	1	1
0	1	0	0	1
0	1	0	1	1
1	1	1	1	1
1	1	0	1	1
0	1	0	0	1
0	0	1	0	1
0	1	1	1	1
0	1	0	0	0
0	1	1	0	1
0	1	1	1	0
1	1	1	1	1
1	1	1	1	1
0	0	1	0	1
0	1	0	1	1
0	1	1	1	1
0	1	1	0	1
0	0	0	0	1
0	1	0	1	1
1	1	1	1	1
0	1	1	0	1
0	0	1	0	1
0	1	0	0	1
0	1	1	0	1
1	0	0	1	1
1	0	0	0	0
0	0	0	0	0
0	0	0	0	1
0	1	1	1	1
0	0	1	1	1
0	1	0	0	0
0	1	0	1	1
0	1	0	0	1
0	1	0	1	0
1	1	1	1	1
1	1	1	1	1
0	0	0	1	0
0	1	1	0	1
0	1	1	0	1
0	0	1	1	1
1	1	1	1	1
0	1	0	0	1
1	0	0	1	1
1	1	1	0	0
0	1	1	1	1
1	0	0	0	0
0	0	0	0	1
1	1	1	1	1
1	0	0	0	0
0	0	0	0	1
0	1	1	1	1
1	1	0	1	1
0	0	0	1	1
0	0	0	0	0
1	1	1	1	1
0	0	0	0	1
0	1	1	1	1
0	0	1	1	1
0	0	1	1	1
0	0	1	0	0
0	1	1	0	1
0	0	1	0	0
0	0	1	0	1
0	1	0	1	0
1	1	1	0	1
0	1	0	0	1
0	1	1	1	1
0	0	0	0	0
0	0	1	0	1
0	0	0	0	0
0	1	0	1	1
0	1	1	1	0
0	1	1	1	1
0	1	1	1	0
1	0	1	0	0
0	1	0	0	0
0	1	0	0	1
0	1	0	1	1
0	0	0	1	0
0	1	0	0	1
0	0	1	1	0
0	1	1	0	1
0	1	1	1	1
0	1	1	1	0
0	0	0	1	1
0	1	0	1	1
0	1	1	1	1
1	1	1	1	1
0	0	1	1	0
0	1	1	1	1
0	1	0	1	0
1	1	1	1	1
0	0	0	0	0
1	0	0	0	0
0	1	0	0	1
0	0	1	0	0
1	1	0	1	0
1	1	1	1	1
0	0	1	0	1
0	1	1	0	1
0	0	0	1	1
0	1	1	0	1
0	0	1	1	1
0	0	1	0	0
0	1	1	1	1
0	0	1	0	1
0	1	1	1	1
0	0	0	0	0

## Sheet: Q5
A. No clear instructions	B. Lack of communication	C. Issues with accessing course material	D. Issues with using technology/software	E. Navigating BeachBoard to access assignments/exams	F. Issues with submitting assignments
0	0	0	0	0	0
1	0	0	0	0	0
1	0	0	1	1	1
1	0	0	0	0	0
0	0	0	0	0	0
0	1	0	0	0	0
1	1	0	0	1	0
1	0	0	0	0	0
1	1	0	0	0	0
1	1	1	1	1	0
0	0	0	0	0	0
0	1	0	1	0	1
0	0	0	0	0	0
1	0	0	0	0	0
0	1	0	1	1	1
0	0	0	0	0	0
0	0	0	0	0	0
1	0	0	1	0	1
1	0	0	0	0	0
1	1	1	0	0	0
1	1	1	1	0	1
0	0	0	0	0	0
1	0	0	0	0	0
0	0	0	0	1	0
0	1	0	0	0	0
1	1	0	0	0	1
0	1	1	1	0	0
0	1	0	1	0	0
0	1	0	0	0	0
1	0	0	0	0	0
1	0	0	1	0	1
1	0	0	0	0	0
1	1	1	1	1	1
1	1	0	1	0	0
0	1	0	1	1	0
0	0	0	1	0	0
0	0	0	0	0	0
0	0	0	0	0	0
0	0	0	0	0	0
0	0	0	1	0	0
0	1	0	0	0	0
0	0	0	0	0	0
0	1	1	1	0	0
1	1	0	1	0	1
0	1	0	0	0	0
0	0	0	0	0	0
1	1	1	1	1	1
0	1	0	0	0	1
0	0	0	0	0	1
0	0	0	0	0	0
0	1	0	0	0	0
0	1	1	0	0	0
0	1	0	0	0	0
0	0	0	0	0	0
1	1	0	1	0	0
0	0	0	0	0	0
0	0	0	0	0	0
1	1	0	0	0	0
0	0	0	1	0	0
0	1	0	0	0	0
0	1	0	0	0	0
0	0	0	0	0	0
0	1	0	0	0	0
0	0	0	0	0	0
0	0	0	0	0	0
0	1	0	0	0	0
0	0	0	0	0	0
1	1	1	1	0	0
1	1	1	1	1	0
0	0	0	1	1	1
0	1	0	0	0	0
0	0	0	0	0	0
0	1	0	0	0	0
0	0	0	0	0	0
1	1	0	1	0	1
1	1	1	1	1	1
1	1	0	0	0	0
0	1	0	1	0	0
0	1	0	0	0	0
1	1	1	0	0	0
0	0	0	0	0	0
0	0	0	0	0	0
0	0	0	0	0	0
1	1	1	1	0	1
1	0	0	0	0	1
0	0	0	0	0	0
0	0	0	0	0	0
0	1	0	0	1	0
0	0	0	0	0	0
0	0	0	0	0	0
1	0	1	1	0	0
0	0	0	0	0	0
0	1	0	0	0	0
1	1	0	0	0	0
0	0	0	0	0	0
1	1	0	0	0	0
1	1	0	0	0	0
0	0	0	0	0	1
1	1	0	0	1	0
1	1	0	0	0	0
1	1	0	0	0	0
0	0	0	0	0	0
0	0	0	1	0	1
1	1	0	0	0	0
1	1	0	0	0	0
1	1	0	0	0	0
1	1	0	0	0	0
0	0	1	1	0	1
1	0	0	0	0	0
1	1	0	0	0	0
0	1	0	0	0	0
0	0	0	1	0	0
0	0	0	0	0	0
1	0	0	0	0	0
0	0	0	0	1	1
1	0	0	1	0	0
0	0	0	0	1	1
0	1	0	0	0	0
1	1	0	0	0	0
0	0	0	0	0	0
1	0	0	1	0	0
1	1	0	0	0	0
0	1	0	0	1	0
0	0	0	0	0	0
0	1	0	0	0	0
0	0	0	0	0	0
1	1	0	0	0	1
0	0	0	0	0	0
1	1	1	1	0	0
0	1	0	0	0	1
1	1	0	0	0	0
0	1	0	0	0	0
1	1	0	0	0	0
0	1	0	1	0	0
1	0	0	1	1	0
0	0	0	0	0	0
0	0	1	1	0	0
1	1	0	0	0	0
1	1	1	0	1	1
0	1	0	0	0	0
0	0	0	0	0	1
0	1	0	0	0	0
1	1	0	1	0	1
0	0	0	0	0	0
0	0	0	1	0	0
0	1	0	0	0	0
0	0	0	0	0	0
0	0	0	0	0	0
0	0	0	0	0	0
0	1	0	0	0	0
0	0	0	0	0	0
0	1	0	0	0	0
0	0	0	0	0	0
1	1	0	0	0	0
0	1	0	0	0	1
0	0	0	0	0	0
0	0	0	0	0	0
0	0	0	0	0	0
0	1	0	0	0	0
0	0	0	0	0	0
0	1	0	0	1	0
0	1	0	0	0	0
0	0	0	0	0	0
1	1	0	0	0	0
0	1	0	0	0	0
0	0	0	0	0	0
1	1	0	0	1	1
1	1	1	1	1	1
0	0	0	0	0	0
0	0	0	0	0	0
0	0	0	0	0	1
0	0	0	0	0	0
1	1	0	1	0	0
1	1	0	0	0	0
1	1	1	1	1	1
1	1	1	1	1	1
0	0	0	1	1	0
0	0	0	0	0	0
1	1	1	0	0	0
0	1	0	0	0	0
0	0	0	0	0	0
1	1	1	0	0	0
1	0	1	0	1	0
1	1	0	1	0	1
1	1	1	0	0	1
0	0	0	0	0	1
0	0	1	1	0	1
0	0	1	0	1	1
0	1	0	0	0	0
1	1	0	0	0	0
1	1	0	0	0	1
1	1	0	0	0	0
0	1	0	0	0	0
0	1	0	0	0	0
0	0	0	0	0	0
0	1	0	0	0	0
0	0	0	0	0	0
0	1	0	1	0	0
0	0	0	1	0	1
1	1	0	1	1	1
0	0	0	0	0	1
0	0	0	0	0	0
0	0	0	0	0	0
0	0	0	0	0	0
0	0	0	1	0	0
1	0	0	0	1	1
0	0	0	1	0	0
0	0	0	1	0	0
0	1	0	0	0	0
0	1	0	0	0	0
0	1	0	0	0	0
0	0	0	0	0	0
0	1	1	1	0	1
0	1	1	0	0	0
0	0	0	0	0	0
0	0	0	0	0	0
0	1	0	0	0	0
0	0	0	1	0	0
0	0	0	0	0	0
0	0	0	0	0	0
1	1	0	0	0	0
1	0	0	0	0	0
0	1	0	0	0	0
1	1	0	0	0	0
1	1	1	1	0	1
1	1	0	1	0	1
1	1	0	1	0	0
0	0	0	0	0	0
1	0	1	1	0	1
1	1	1	1	0	0
0	1	0	0	0	0
1	0	0	1	0	0
0	1	0	0	0	0
0	0	0	0	0	0
0	0	0	1	0	0
1	1	0	0	0	0
1	0	1	1	0	0
0	0	1	0	0	0
0	1	0	1	1	0
0	0	0	0	0	0
1	0	0	0	0	0
0	1	0	0	0	0
0	0	0	0	0	0
0	0	0	0	0	0
1	0	0	0	0	0
0	0	0	0	0	0
0	1	1	0	0	0
1	0	0	0	0	1
0	0	0	1	0	0
1	0	1	1	0	0
0	0	1	0	0	0
1	1	1	0	0	1
0	0	0	0	0	1
0	0	0	0	0	0
0	0	0	0	0	0
1	1	1	1	1	1
1	1	0	0	0	0
0	1	0	0	0	0
0	1	0	0	0	0
0	1	0	0	0	0
1	1	0	1	0	0
0	0	0	0	0	0
0	0	0	1	0	0
0	1	0	1	0	1
0	0	0	0	0	1
0	1	0	0	0	0
1	1	0	0	0	0
0	1	1	1	1	0
0	0	0	0	0	0
0	0	0	1	0	0
1	1	0	0	1	1
0	0	0	0	0	0
0	1	0	1	1	0
0	1	0	1	0	1
0	0	0	1	0	1
0	1	0	0	0	0
1	0	0	0	0	1
0	0	0	0	0	0
1	1	0	0	0	0
0	1	0	0	0	0
0	1	0	1	0	0
0	1	0	0	0	0
0	1	0	0	0	1
0	0	1	0	0	0
0	0	0	0	0	0
1	1	1	1	1	1
0	0	0	0	0	0
1	1	0	0	0	0
0	1	0	0	0	0
0	1	0	0	0	0
0	1	0	0	0	0
0	1	1	0	0	0
0	1	0	0	0	0
0	0	0	0	0	0
0	1	0	0	0	0
1	1	1	1	0	1
1	1	0	0	0	0
0	1	0	0	0	0
0	1	0	1	0	1
1	0	0	0	1	0
1	1	0	0	1	0
0	0	0	0	0	0
0	0	0	0	0	0
0	0	0	0	0	0
0	0	0	1	0	0
1	1	1	1	0	1
0	1	0	0	0	0
0	1	0	0	0	0
0	0	0	0	0	1
1	1	0	0	0	0
0	0	0	0	0	0
0	0	0	0	0	0
0	0	0	0	0	0
1	0	0	0	0	1
1	1	1	0	0	0
1	1	0	1	0	1
0	0	0	0	0	0
1	0	1	1	1	0
0	0	0	0	0	0
0	0	0	1	0	0
0	0	0	0	0	0
0	0	1	1	0	0
1	1	0	1	0	1
1	1	0	1	0	0
0	1	0	0	0	0
1	1	0	1	0	0
0	0	0	0	0	0
0	0	0	0	0	0
1	1	1	1	0	1
1	0	0	0	0	1
0	1	0	1	1	1
0	0	0	0	0	0
1	1	0	0	0	0
0	0	0	0	0	0
0	1	0	1	0	0
1	1	0	0	1	1
1	1	1	1	1	1
1	1	0	0	0	1
0	0	1	0	0	1
0	0	0	0	0	0
0	0	0	1	0	0
0	0	1	1	0	0
1	1	1	1	1	1
0	1	0	0	0	1
0	0	0	0	0	0
0	0	0	0	0	0
1	1	1	1	0	1
0	0	0	1	1	0
0	0	0	1	0	0
0	0	0	0	0	0
1	1	1	0	0	0
0	0	0	0	0	0
0	0	0	1	1	0
0	1	0	0	0	0
0	0	0	1	1	1
0	0	0	1	0	0
1	1	0	0	0	0
0	1	0	0	0	0
1	0	0	0	0	0
0	1	0	0	1	0
0	0	1	0	0	0
1	1	0	0	0	0
0	1	1	0	0	1
0	0	0	0	0	0
0	0	0	0	0	0
1	0	1	0	0	1
0	0	0	0	0	0
0	0	0	1	0	1
0	0	0	0	0	0
0	1	0	0	1	1
0	0	0	1	0	0
0	0	0	1	0	0
1	1	0	1	0	0
0	0	0	0	0	0
0	0	0	0	0	0
0	0	0	1	1	0
1	0	0	0	0	0
0	0	0	0	0	0
0	1	0	0	0	0
0	1	0	1	0	0
0	0	0	1	0	0
1	1	1	1	0	1
0	0	0	1	1	1
0	1	0	0	0	0
0	0	0	0	0	1
1	1	0	0	0	0
0	1	0	0	0	0
1	1	0	1	1	1
1	1	1	0	0	0
1	1	0	0	0	0
0	0	0	0	0	1
0	0	0	1	0	0
0	0	0	1	0	0
0	0	0	0	0	1
0	0	0	0	0	0
0	0	0	0	0	0
0	0	0	0	0	0
1	1	1	1	0	1
1	1	1	1	1	0
0	0	0	0	0	0
0	1	0	0	0	0
1	1	0	0	0	0
1	0	1	0	1	1
0	0	0	0	0	0
1	1	0	0	0	0
0	1	1	0	0	0
1	1	0	0	0	0
0	0	0	0	0	0
1	1	1	1	1	1
1	0	0	0	0	0
1	1	0	0	0	0
0	1	0	1	0	1
0	0	1	0	0	0
1	1	0	0	0	0
1	1	1	1	0	0
0	1	0	1	0	1
0	0	0	0	0	1
1	1	1	1	1	1
0	0	0	0	0	0
0	1	1	1	0	1
0	0	0	0	0	0
0	0	0	0	0	0
0	1	0	0	0	0
0	0	0	0	0	0
0	1	0	0	0	0
1	1	0	1	0	1
0	0	0	0	0	0
1	1	0	0	0	1
1	1	0	0	0	0
0	0	0	0	0	0
0	0	0	0	0	0
1	0	0	0	0	1
0	1	0	1	0	0
0	1	0	1	0	1
1	1	0	0	1	0
1	1	0	1	1	1
1	1	0	0	0	0
0	1	0	0	1	1
0	1	0	0	0	0
0	0	0	1	0	0
0	1	0	1	0	0
0	1	0	0	0	0
0	1	0	0	0	0
1	1	0	1	0	0
1	1	1	1	0	1
0	1	0	1	1	1
1	1	0	0	0	0
0	0	0	0	0	0
0	0	0	0	0	0
0	1	1	1	0	0
0	0	0	0	0	0
0	0	0	0	0	0
0	0	0	0	0	1
0	1	1	0	0	0
0	0	0	0	0	1
0	1	0	0	0	0
0	1	0	0	0	0
0	1	0	0	0	1
0	0	0	0	0	1
0	1	0	1	0	1
0	0	0	0	1	0
0	1	0	0	0	0
0	1	0	0	0	0
1	1	0	0	0	1
0	1	0	0	0	0
0	0	0	0	0	0
0	1	0	0	0	1
0	0	0	0	0	1
0	1	0	0	0	0
1	0	0	0	0	0
1	1	0	0	0	0
0	0	0	0	0	0
1	1	1	1	0	0
1	1	0	1	0	0
0	1	0	0	1	1
1	1	0	0	0	0
0	0	0	0	0	0
1	1	1	0	1	1
1	1	0	0	0	0
0	1	0	1	0	0
0	1	0	0	0	1
1	1	0	0	0	0
0	1	0	0	0	0
1	1	1	1	0	1
0	0	0	1	0	0
1	1	1	1	1	1
0	0	0	0	0	0
1	1	0	1	0	0
1	1	0	0	0	0
1	0	0	0	1	1
1	1	0	0	0	0
0	0	1	1	0	0
1	1	0	0	0	1
0	0	0	1	0	0
0	0	0	0	0	0
0	1	0	0	0	0
0	0	1	1	0	0
0	1	0	1	0	0
0	0	1	1	0	0
0	1	1	0	0	1
0	0	0	0	0	0
0	0	0	0	0	0
0	1	0	1	0	0
0	0	0	1	1	1
0	1	0	0	0	0
0	0	0	0	0	0
0	0	0	0	0	1
0	1	0	0	1	1
0	0	0	0	0	1
1	1	0	1	0	0
1	1	0	1	0	1
0	0	0	0	0	0
1	1	0	0	0	0
0	0	0	0	1	1
1	1	0	0	0	0
0	1	1	1	1	0
0	1	0	0	0	0
0	0	0	1	1	1
0	0	0	0	0	0
1	1	0	0	0	0
0	1	0	0	0	1
1	1	0	0	0	1
1	1	0	1	0	0
1	1	1	0	0	1
0	0	0	0	0	0
0	1	0	0	0	0
1	1	0	0	0	0
0	0	0	0	0	0
1	0	0	0	1	0
0	1	1	1	1	1
1	1	1	1	1	1
1	1	1	1	0	1
1	1	0	0	0	0
0	0	0	0	0	0
0	0	1	0	1	0
0	0	0	0	0	0
0	0	0	0	0	1
0	1	0	0	0	0
1	1	1	1	0	1
1	1	1	1	1	1
1	1	0	0	0	0
0	0	0	0	0	1
0	1	1	0	0	0
0	0	0	1	0	0
0	0	0	0	1	0
0	0	0	0	0	0
0	1	0	0	0	0
1	0	1	0	1	1
0	0	1	0	1	0
1	0	0	0	0	0
1	0	0	0	0	0
1	1	0	0	0	0
0	0	0	0	0	0
1	1	1	1	1	1
0	1	0	0	0	0
0	1	0	0	0	0
0	0	0	0	0	0
1	1	0	0	0	0
0	1	0	0	0	0
1	1	0	1	0	1
0	1	0	0	0	0
1	1	0	1	0	0
1	0	0	1	1	0
0	0	0	0	0	0
0	0	1	0	0	0
0	1	0	0	0	0
1	1	0	0	0	1
0	0	1	1	0	1
0	1	0	0	0	0
0	1	0	0	0	0
0	0	0	1	0	0
0	1	0	0	0	0
0	0	0	0	0	0
0	1	0	0	0	0
0	0	0	0	0	1
0	0	0	0	0	0
0	1	0	0	0	0
1	1	0	0	0	0
0	1	0	0	0	0
0	1	0	0	0	1
0	0	0	0	0	0
0	1	0	0	0	0
0	0	0	0	0	1
1	1	1	1	0	0
0	1	0	0	1	1
0	1	0	0	0	0
0	0	0	0	0	0
1	1	0	0	1	0
0	0	0	0	0	0
0	0	1	1	0	0
1	1	0	1	0	1
0	0	0	0	0	1
0	1	1	1	0	1
0	1	0	1	0	0
0	0	0	0	1	0
0	0	0	0	0	0
0	0	0	0	1	0
0	0	0	0	0	0
0	1	0	0	0	0
0	0	0	0	0	0
0	0	0	0	0	0
0	1	0	0	0	0
1	0	1	1	0	1
0	1	0	0	0	0
0	0	1	0	1	1
0	0	0	1	0	0
0	0	1	1	1	1
0	0	1	0	0	0
0	0	1	1	1	1
0	1	0	0	0	0
1	1	0	1	0	1
0	0	0	0	0	0
0	0	0	0	0	0
0	0	0	0	0	0
0	0	0	0	0	0
0	0	0	1	0	1
1	0	0	1	0	0
0	0	0	0	0	0
1	1	0	0	0	0
1	0	0	0	1	0
0	1	0	0	0	0
0	1	1	1	0	0
0	0	0	0	1	0
1	1	0	1	0	0
0	0	0	0	0	0
1	1	1	1	1	1
0	0	0	0	0	1

## Sheet: Q6
A. Time management	B. No access to a quiet space to take the exam	C. No access to a printer/scanner to print out or submit the exam	D. No access to a reliable internet	E. No access to instructors during exams	F. Exams were more difficult than in-class exams	G. Issues with methods of proctoring exams, such as: Respondus Lockdown Browser, Zoom, etc.	H. Noticed more cheating among classmates
0	0	0	0	0	0	0	0
0	0	1	0	0	0	0	0
1	1	0	1	0	0	1	0
0	0	0	0	0	0	0	0
0	0	0	0	0	0	0	0
1	1	0	0	0	0	0	0
1	0	0	0	0	0	0	0
0	1	0	0	0	0	1	0
1	1	0	0	0	1	0	0
0	0	0	1	0	1	0	0
0	0	0	0	0	0	0	0
1	1	1	1	0	0	1	0
0	0	0	0	1	0	0	0
0	0	0	1	0	0	0	0
0	0	1	0	1	0	0	0
0	1	0	0	0	0	0	0
1	0	0	0	0	1	0	0
1	1	0	1	0	0	1	0
1	0	0	0	0	0	0	0
1	1	0	0	1	1	0	0
0	1	1	0	0	1	1	0
0	0	0	1	0	0	0	1
0	0	0	0	1	0	0	0
1	1	0	0	0	0	0	0
1	0	0	0	0	0	0	0
0	0	0	0	0	0	0	1
1	1	1	0	0	1	1	0
1	1	1	0	0	1	0	0
1	1	1	0	1	0	1	0
0	0	0	0	1	0	0	0
1	0	1	0	0	0	1	0
0	0	0	0	0	0	1	0
1	1	1	1	1	1	1	1
0	1	1	0	0	1	0	0
1	1	1	1	0	0	1	0
0	0	0	0	0	0	0	1
0	0	0	0	0	1	0	0
0	0	0	0	0	0	1	0
1	1	1	0	1	1	1	0
1	1	0	0	0	1	1	0
0	0	1	0	0	1	0	0
1	1	0	0	0	1	0	0
1	0	0	0	1	0	1	0
1	1	0	1	1	1	1	0
1	0	0	0	1	1	1	0
0	0	0	0	0	0	0	0
1	1	1	1	1	1	1	0
1	0	0	0	1	1	1	0
0	1	0	0	0	0	0	0
0	1	1	0	0	0	0	0
0	0	0	0	1	0	0	0
1	1	0	0	0	1	1	0
0	1	0	0	1	0	0	0
0	0	0	0	0	0	0	0
1	1	0	0	0	0	0	0
0	0	0	0	0	0	0	0
0	0	0	0	0	0	0	0
0	0	1	0	0	0	0	0
1	1	0	1	0	0	0	0
0	1	0	0	1	0	1	0
1	1	0	0	0	1	0	0
0	0	0	0	0	0	1	0
1	1	0	0	0	0	0	0
0	0	0	1	0	0	1	0
0	1	0	0	0	1	0	0
0	0	0	0	0	0	0	1
0	0	0	0	0	0	1	0
1	1	1	1	0	1	1	1
0	1	1	0	1	0	1	0
1	1	1	0	0	1	1	1
0	0	0	0	1	0	0	0
0	0	0	0	0	0	1	0
0	1	0	0	1	0	0	1
0	0	0	0	0	0	1	0
0	1	1	1	1	0	0	0
1	1	1	1	1	1	0	0
1	0	0	0	0	1	0	0
1	0	0	0	0	1	1	0
0	1	0	0	0	1	0	0
0	1	1	1	1	0	0	0
1	0	0	0	1	1	0	0
1	1	0	0	0	0	0	0
0	0	0	0	0	0	0	0
1	1	0	1	1	1	1	0
0	1	0	0	0	1	0	0
0	0	0	0	1	0	0	0
1	0	0	0	1	0	0	0
1	1	0	0	1	1	0	0
1	1	0	1	0	1	1	0
0	1	0	0	0	0	0	0
1	0	0	1	1	1	1	0
1	0	0	0	0	1	1	0
1	1	0	0	0	1	1	0
1	1	0	0	0	1	1	0
1	0	0	0	0	0	0	0
1	0	0	0	1	1	1	0
1	0	0	0	0	0	0	1
1	0	1	0	0	1	1	1
1	1	0	0	1	1	1	0
1	1	0	1	0	1	0	0
1	1	0	0	0	1	0	0
0	0	1	0	0	0	0	0
0	1	0	0	0	0	0	0
1	1	0	0	0	0	0	0
0	1	0	1	0	1	1	0
1	0	1	0	0	1	1	0
1	0	0	0	0	1	1	0
1	0	1	0	0	1	0	0
0	1	0	0	0	1	0	0
0	1	0	0	0	0	0	0
0	1	0	0	0	0	0	1
0	0	0	0	0	0	0	0
0	1	0	0	0	1	0	0
1	0	0	0	0	0	0	0
0	0	0	0	0	0	0	0
1	0	0	1	0	0	0	1
1	0	0	0	1	1	0	0
1	1	0	0	0	0	1	0
1	1	0	0	0	0	0	1
1	0	0	0	0	0	0	0
0	0	0	1	0	1	1	0
1	1	0	0	0	1	1	0
1	0	0	0	0	1	0	0
0	0	1	0	0	0	0	0
0	0	0	0	0	1	0	0
0	0	0	0	0	0	0	0
0	1	1	1	0	1	0	0
0	0	0	0	0	0	0	0
1	1	1	0	0	1	0	1
0	0	0	0	0	1	0	0
0	0	0	0	0	1	0	0
0	0	0	0	0	0	1	0
0	0	0	0	0	0	1	0
0	0	0	0	0	1	1	0
0	0	0	0	1	0	1	0
1	0	0	0	0	0	0	0
1	1	0	0	0	1	0	0
0	0	0	0	0	1	0	0
1	1	1	1	1	1	1	0
0	0	0	0	0	0	0	0
0	0	1	0	0	0	0	0
1	0	0	0	0	1	0	0
0	0	1	1	0	1	0	0
1	0	0	0	0	1	0	0
0	1	1	1	1	0	1	0
1	0	0	0	0	0	0	0
1	0	0	0	0	0	0	0
1	0	0	0	0	1	0	0
1	0	0	0	0	0	1	0
0	0	0	0	0	1	0	0
0	0	0	0	0	0	0	1
0	1	0	0	0	1	1	0
0	0	0	0	0	1	1	0
0	1	0	0	1	1	0	0
0	1	1	0	0	1	0	0
0	0	0	0	0	0	0	0
0	0	0	0	0	0	0	0
0	0	0	0	0	0	0	0
1	0	0	0	0	0	1	0
0	1	0	0	0	0	0	0
1	1	0	0	1	1	0	0
1	0	0	0	0	0	0	0
0	0	1	0	0	0	0	0
0	1	0	0	0	0	0	1
0	1	1	0	0	0	0	0
0	0	0	0	0	0	0	0
1	1	0	0	1	1	0	0
0	1	1	1	0	0	1	0
1	1	0	0	0	1	1	1
0	0	0	0	0	0	0	0
0	0	1	0	0	0	0	0
0	0	0	0	0	0	0	0
1	1	0	1	0	0	1	0
1	1	1	1	1	0	1	0
1	1	1	1	1	1	1	0
0	1	0	1	1	1	0	0
0	1	0	1	0	0	1	0
1	1	0	0	0	0	1	1
1	1	1	0	1	1	1	0
1	1	0	0	0	0	0	0
0	0	0	0	0	0	0	0
1	0	0	0	0	1	0	0
1	1	0	1	0	1	0	0
0	0	0	0	0	0	1	0
0	1	0	0	0	1	0	0
1	0	0	0	0	0	0	0
1	1	1	1	0	1	0	0
0	0	0	0	0	1	1	0
0	1	0	0	0	1	0	0
1	1	0	0	0	1	0	0
1	1	0	0	0	1	0	0
1	0	0	0	0	0	0	1
1	1	0	0	0	0	0	1
0	0	0	0	1	0	0	0
1	0	0	0	0	0	0	0
0	1	0	0	0	0	0	0
0	0	0	0	0	0	0	0
1	0	1	0	0	0	0	0
1	1	0	0	1	0	0	0
1	1	0	1	1	1	1	0
0	1	1	0	0	1	1	0
0	0	0	0	0	0	0	0
0	0	0	0	0	0	1	0
0	1	0	0	0	0	0	0
1	0	0	1	1	1	0	0
1	1	0	0	0	1	0	0
1	0	0	0	0	0	0	0
0	0	0	0	0	1	1	0
0	0	0	0	0	0	1	0
0	0	0	0	0	0	0	1
1	0	0	0	0	1	0	1
1	0	1	0	0	0	0	0
1	1	1	0	0	0	1	0
0	1	0	1	1	0	0	0
0	1	0	0	0	0	0	0
0	0	0	0	0	0	0	0
0	0	0	0	0	0	0	0
0	0	1	0	0	0	0	0
1	1	0	0	1	1	0	0
1	1	0	0	0	1	0	0
0	1	1	0	0	0	0	0
1	0	0	0	0	0	0	0
1	0	0	0	0	0	0	0
1	0	0	0	1	1	0	0
1	1	1	1	0	0	1	0
1	0	0	0	0	0	0	0
1	1	0	0	0	1	1	0
1	1	0	0	1	1	0	0
1	1	1	1	1	1	0	0
0	1	0	0	0	0	0	0
1	0	0	0	0	1	1	0
1	1	1	1	0	1	1	0
1	0	1	0	0	1	0	0
0	0	0	0	0	1	1	0
0	0	0	0	0	0	0	0
0	1	0	0	0	0	0	0
0	1	1	1	0	0	1	0
0	0	0	0	0	0	1	0
0	0	0	0	0	0	0	0
1	1	0	0	0	0	0	0
0	0	0	1	0	1	1	0
0	0	0	1	0	1	0	0
0	0	0	0	0	0	1	0
1	1	0	0	1	1	1	0
1	0	0	0	0	0	0	1
0	0	0	0	0	0	0	0
0	0	0	0	1	1	1	0
0	0	0	0	1	0	1	0
0	0	0	0	1	1	1	0
1	0	0	0	1	1	0	0
1	1	0	0	0	0	0	1
1	1	0	0	0	1	1	0
0	1	0	0	0	1	0	0
0	1	0	0	0	0	0	0
1	0	0	0	0	0	0	0
0	0	1	1	0	1	1	0
0	1	0	1	0	1	0	0
0	1	1	0	0	1	0	0
0	0	0	0	0	1	0	0
0	0	0	0	0	0	1	0
0	1	0	0	0	0	0	1
0	0	0	0	0	0	1	0
0	1	0	0	0	0	1	0
1	1	1	0	0	1	0	0
0	0	0	0	0	0	0	1
0	1	1	1	0	0	0	0
0	1	0	0	1	0	0	1
0	1	1	0	1	0	1	0
0	1	0	0	0	1	1	1
1	1	0	0	0	1	1	0
1	1	1	0	0	1	0	0
0	1	0	0	0	0	1	0
1	0	1	0	0	0	1	0
1	1	1	0	0	0	0	1
0	0	0	0	0	0	1	0
1	0	0	0	1	0	1	1
1	0	0	0	0	0	0	0
0	1	0	0	0	0	0	0
1	1	0	0	1	0	0	0
0	1	0	0	0	1	0	0
0	1	0	1	0	0	1	1
0	1	0	0	0	1	0	0
0	1	1	0	0	0	0	0
0	0	0	0	0	1	0	0
0	0	0	0	0	0	0	0
1	1	1	1	0	1	1	0
0	0	0	0	0	0	0	0
1	0	1	0	0	1	0	0
1	0	0	0	0	0	0	0
1	0	0	0	0	0	1	0
0	0	1	0	0	1	0	0
0	1	0	0	0	1	1	0
0	0	0	0	0	0	0	0
0	0	0	0	0	0	0	0
1	1	0	0	0	0	0	0
1	1	1	1	1	1	0	1
0	0	0	0	0	0	0	0
1	0	0	0	0	0	0	0
1	0	0	0	0	0	1	0
0	0	0	0	0	0	0	0
0	1	1	1	1	1	1	0
0	1	0	0	0	0	1	1
0	1	1	0	0	0	0	0
0	0	1	0	1	0	0	0
0	1	1	1	0	1	1	0
1	0	0	0	1	1	0	0
0	1	0	0	1	0	1	0
1	1	1	0	1	0	0	0
1	0	1	0	1	1	0	0
1	0	0	1	0	0	0	0
0	0	0	0	0	0	0	0
0	0	0	0	0	0	0	1
0	1	0	0	0	1	1	0
1	0	0	1	0	0	1	0
1	1	1	1	0	0	0	1
1	1	1	0	1	0	1	0
1	0	0	0	0	1	1	0
1	0	0	1	0	1	1	0
0	0	0	0	1	1	1	0
0	0	0	0	0	0	1	0
1	1	0	0	0	0	1	0
1	0	0	0	0	1	0	0
1	1	0	1	0	0	0	0
1	1	0	0	0	1	1	0
0	0	0	0	0	0	1	1
1	1	1	0	0	1	1	1
1	0	0	0	1	0	1	0
0	0	0	0	0	0	0	0
1	1	1	1	1	1	1	0
1	1	0	0	0	0	0	0
0	1	1	1	1	1	1	1
1	0	0	0	0	0	0	0
0	0	0	0	0	1	1	1
1	0	0	0	0	0	0	0
1	1	1	1	0	0	0	1
1	0	0	0	0	0	0	0
0	0	0	0	1	1	1	1
1	0	1	0	1	1	0	0
1	1	0	1	0	0	0	0
1	0	0	1	1	1	0	0
0	0	0	0	1	0	0	0
0	0	0	0	0	0	0	0
1	0	0	1	1	0	1	0
1	0	0	1	0	0	0	0
0	0	0	0	0	0	0	0
0	0	0	0	0	0	0	0
0	1	1	1	1	1	1	1
1	1	1	1	0	0	0	0
1	1	0	0	0	0	0	0
1	0	0	0	0	0	1	0
1	1	0	0	0	0	0	0
0	1	1	0	0	1	1	0
1	1	0	0	0	1	1	0
0	0	0	0	0	1	0	0
1	0	0	1	0	0	0	0
0	0	0	0	0	0	0	0
0	1	0	0	0	0	0	0
1	0	1	1	0	1	0	0
1	0	0	0	0	1	0	0
1	0	0	0	0	1	1	0
1	0	0	0	0	0	0	0
0	0	0	0	0	0	0	0
1	0	1	1	0	0	0	0
0	1	0	0	0	0	0	0
0	0	0	0	0	0	0	1
1	1	0	0	0	1	1	0
1	1	1	0	0	0	0	0
1	1	1	1	1	1	1	0
1	1	0	0	0	0	0	0
1	0	0	0	1	1	0	0
0	0	0	0	0	0	1	0
0	1	0	0	1	1	1	0
1	1	0	0	0	1	0	0
0	0	0	0	0	0	0	0
0	1	1	0	0	0	1	0
1	1	0	0	0	0	1	0
0	0	0	0	0	0	1	0
0	0	0	0	0	0	0	0
0	0	0	0	0	1	0	0
1	1	0	0	0	1	1	0
1	0	0	0	0	0	1	0
0	1	1	1	1	1	1	0
0	0	0	0	0	1	1	0
1	0	0	1	0	0	0	0
0	0	0	0	0	0	1	0
1	1	1	0	0	1	1	1
0	1	0	0	0	0	0	0
1	1	1	1	1	1	1	0
1	1	0	0	0	0	0	0
1	1	0	0	0	0	0	0
0	0	0	0	0	0	1	0
0	1	0	0	1	0	1	0
0	0	0	0	0	0	1	0
1	1	0	0	0	1	0	0
0	0	0	1	0	0	0	0
0	1	0	0	1	0	0	0
0	0	0	0	0	0	0	0
1	1	1	1	0	1	1	0
1	0	0	0	0	1	1	0
0	0	0	0	0	0	0	0
0	1	0	0	0	0	0	0
0	0	0	0	1	0	0	0
0	0	1	1	1	1	0	0
0	0	0	0	0	0	0	0
1	0	0	0	0	0	0	0
1	0	0	0	0	0	1	0
0	0	0	0	0	0	0	0
0	1	1	0	0	0	1	0
1	1	1	1	1	1	1	1
0	0	1	0	0	0	1	0
0	0	1	0	0	0	1	0
0	1	1	1	0	0	1	0
0	0	0	0	0	1	0	0
1	0	1	0	1	1	1	0
1	0	0	0	1	1	0	1
1	1	0	0	0	0	0	0
0	0	1	0	0	0	0	0
1	0	0	0	1	0	1	0
0	0	0	0	0	0	0	0
1	1	1	1	0	1	1	0
0	0	0	0	0	0	0	0
0	0	0	0	0	0	0	1
1	1	0	0	1	1	1	1
0	0	0	0	0	0	1	0
0	0	0	0	0	0	0	0
0	1	1	0	0	1	0	0
0	0	1	1	0	1	0	1
1	0	1	1	1	1	0	0
1	0	0	0	0	1	0	0
1	0	0	0	0	0	0	0
0	0	0	0	0	0	0	0
1	1	1	0	1	1	0	0
0	1	1	1	1	0	0	0
1	1	0	0	0	0	0	0
1	0	0	0	0	1	0	0
0	0	1	0	0	0	1	1
1	1	0	0	0	1	1	1
0	0	0	0	0	1	1	0
0	0	0	0	0	1	1	1
0	1	1	1	0	0	0	0
0	1	1	0	0	0	1	1
1	1	1	0	0	1	1	0
1	1	0	0	0	0	0	0
1	0	0	0	0	0	0	0
1	1	1	1	1	0	1	0
1	0	0	0	1	0	1	0
0	0	0	0	1	0	1	0
0	0	0	0	0	0	0	0
0	0	0	0	0	1	0	0
0	1	0	0	0	0	1	0
0	0	0	0	0	1	0	0
1	1	0	0	0	0	0	0
1	1	1	0	0	0	0	0
0	0	0	1	0	0	1	0
1	0	0	0	0	0	0	0
1	1	1	0	0	1	0	0
1	0	1	0	1	0	0	0
1	1	0	1	0	0	1	0
1	0	1	1	0	1	1	0
1	1	1	0	0	1	0	1
0	1	1	0	1	0	1	0
1	1	0	0	0	0	0	1
0	0	0	0	0	0	1	0
1	1	0	1	0	1	0	1
1	0	0	1	1	0	0	0
0	0	0	0	0	0	1	0
1	0	0	0	0	0	1	0
1	0	0	0	0	0	1	0
1	1	0	0	1	1	0	0
0	1	1	0	0	0	0	0
1	1	1	1	1	0	0	1
0	0	0	0	0	0	0	0
0	1	1	1	1	0	1	0
0	0	0	0	0	1	0	0
1	1	0	0	1	0	1	0
0	0	1	0	0	0	0	0
1	0	0	0	0	1	0	0
1	1	1	0	0	1	1	0
1	1	0	0	0	0	0	0
1	1	0	1	0	0	0	0
1	1	1	1	0	1	0	1
1	1	0	0	0	0	0	0
1	0	1	0	1	0	1	0
0	0	0	0	1	1	0	1
1	0	0	0	0	0	1	0
1	1	1	0	1	1	1	1
1	0	0	0	0	0	0	0
1	1	1	0	1	1	0	0
0	0	0	0	0	0	0	0
1	1	0	0	0	1	1	0
1	0	0	0	1	1	1	0
0	0	1	0	0	1	0	1
0	1	1	0	1	1	0	0
1	0	0	0	1	0	1	0
0	0	0	0	0	0	0	0
1	1	1	0	0	0	0	0
0	1	1	1	1	0	1	0
1	0	0	0	0	1	1	0
0	0	0	0	0	1	1	0
0	1	0	0	0	1	1	0
0	0	0	0	0	0	0	0
0	0	0	0	1	0	0	0
0	1	0	0	0	0	0	0
0	1	1	1	0	1	1	0
0	0	0	0	0	1	0	0
0	1	0	0	0	0	0	0
0	0	0	0	0	1	1	0
1	0	0	1	1	1	0	1
0	0	0	0	0	0	1	0
1	1	0	1	0	1	0	1
1	1	0	1	0	1	0	0
1	1	0	1	0	1	0	0
1	1	0	0	1	0	0	1
1	1	0	0	0	0	0	0
0	1	1	0	0	1	1	0
1	1	1	0	0	0	1	0
0	0	0	1	0	0	0	0
0	1	0	0	0	0	1	0
1	0	0	0	0	0	0	1
0	1	0	0	0	0	0	0
1	1	0	1	0	0	0	0
1	1	0	0	0	1	0	0
0	1	0	1	0	1	0	0
1	1	1	1	1	0	0	0
1	0	1	0	0	1	1	0
0	0	1	0	0	1	1	1
1	0	1	0	0	1	0	1
0	1	0	0	0	0	1	0
0	0	0	0	0	0	1	1
1	1	1	1	0	1	0	0
0	1	1	1	1	1	1	1
1	1	1	1	0	1	1	0
0	1	0	0	0	0	1	0
1	0	0	0	0	1	0	0
1	0	0	0	0	0	0	0
0	1	0	0	0	0	1	0
1	1	1	0	1	1	1	0
0	0	0	0	0	0	1	0
1	1	1	1	1	1	1	1
1	1	0	0	1	0	0	0
1	1	0	0	0	0	1	0
0	1	0	0	0	0	1	0
1	0	0	0	0	1	0	0
0	0	0	0	0	0	0	0
0	0	0	0	0	0	1	0
0	1	0	0	0	0	0	0
0	0	1	0	0	0	1	0
1	1	0	1	1	1	1	0
1	1	1	0	1	0	0	0
0	0	1	0	1	0	0	0
1	1	0	0	0	0	0	0
1	1	0	0	1	0	0	0
1	1	1	0	1	1	1	0
1	1	0	1	1	1	0	0
0	0	1	0	0	0	1	1
0	0	0	0	0	0	0	0
0	0	0	0	0	0	0	1
1	0	0	0	1	0	0	0
1	0	0	0	0	0	0	0
1	1	0	1	1	1	1	0
0	1	0	0	0	0	0	0
0	0	1	1	1	1	1	0
0	1	0	1	1	1	0	0
1	0	1	0	1	1	1	0
1	1	0	0	0	0	0	0
0	1	1	0	1	0	0	0
1	0	0	1	0	0	0	0
1	1	0	1	1	1	1	0
0	0	0	0	0	0	0	0
0	1	0	0	1	0	1	0
1	0	0	0	0	0	0	0
1	1	0	0	0	0	1	0
0	0	0	0	0	0	0	0
1	1	1	1	0	0	0	1
0	0	1	0	0	0	0	0
1	1	0	0	0	0	0	0
1	1	0	0	0	1	0	0
0	0	1	0	0	1	0	0
0	1	0	0	0	0	1	0
1	1	1	0	1	1	0	0
0	0	0	0	0	0	0	0
0	0	1	0	0	0	1	1
1	0	0	0	0	0	1	0
1	1	1	1	1	1	0	0
1	1	1	0	1	1	0	0
0	0	1	0	0	0	1	0
0	0	0	0	0	1	0	0
0	1	1	1	0	0	1	0
0	0	0	1	0	0	0	0
0	1	0	0	0	0	0	0
0	1	1	0	0	0	1	0
0	0	0	0	0	0	1	1
1	1	1	0	0	1	0	0
0	1	0	1	0	0	0	0
0	1	0	0	0	0	0	0
0	1	0	0	0	0	0	1
1	0	0	0	0	0	0	1
1	0	0	0	1	0	0	0
1	0	0	0	0	0	0	0
0	0	0	0	0	1	1	0
0	0	0	0	0	0	0	0
0	0	0	0	0	0	1	0
1	1	0	0	0	0	0	0
0	1	0	0	0	0	0	0
0	0	0	0	0	1	1	0
1	1	1	0	0	1	1	0
1	1	1	1	1	0	0	0
0	1	1	0	0	0	0	0
0	1	0	0	0	0	0	1
1	0	0	0	0	0	0	0
0	1	1	1	0	1	1	1
0	0	0	0	0	0	0	0
0	0	0	0	0	0	0	0
0	1	0	0	0	0	0	0
1	1	0	0	0	0	0	0
1	1	1	1	1	0	0	0
1	0	1	1	1	0	0	0
0	0	0	0	0	1	0	0
0	1	0	0	0	0	0	0
0	0	0	0	1	0	0	0
0	0	0	0	0	0	0	1
0	0	0	0	0	0	1	1
1	0	0	0	0	0	1	0
0	1	0	0	0	1	0	0
0	0	0	0	0	0	0	1
1	1	0	0	0	1	1	0
0	0	0	0	0	0	0	0

## Sheet: Q7
A. Yes	B. No	C. I cannot because I don’t have a camera
0	0	0
0	1	0
1	0	0
1	0	0
1	0	0
1	0	0
1	0	0
1	0	0
1	0	0
0	1	0
1	0	0
0	1	1
0	0	0
1	0	0
0	1	0
1	0	0
0	1	0
1	0	0
1	0	0
1	0	0
1	0	0
1	0	0
0	1	0
1	0	0
1	0	0
1	0	0
0	1	0
0	1	0
0	1	0
0	1	0
1	0	0
0	1	0
0	1	0
0	1	0
1	0	0
1	0	0
1	0	0
1	0	0
1	0	0
0	1	0
1	0	0
0	1	0
1	0	0
1	0	0
0	1	0
0	0	0
1	0	0
0	1	0
1	0	0
1	0	0
0	1	0
0	1	0
1	0	0
1	0	0
0	1	0
0	0	0
0	0	0
1	0	0
0	1	0
1	0	0
1	0	0
0	1	0
1	0	0
1	0	0
0	1	0
1	0	0
1	0	0
0	0	1
1	0	0
1	0	0
1	0	0
1	0	0
0	1	0
0	1	0
1	0	0
0	1	1
0	1	0
1	0	0
0	1	0
0	1	0
1	0	0
1	0	0
1	0	0
0	1	0
0	1	0
1	0	0
1	0	1
0	1	0
0	1	0
0	1	0
0	1	1
0	0	0
1	0	0
0	1	0
1	0	0
0	1	0
0	1	0
0	1	0
0	1	0
0	1	1
1	0	0
0	0	1
1	0	0
0	1	0
0	1	0
0	1	1
1	0	0
0	0	1
1	0	0
1	0	0
1	0	0
0	0	1
1	0	0
1	0	0
1	0	0
0	0	1
1	0	0
0	1	0
1	0	0
0	1	1
0	1	0
0	1	0
1	0	0
0	1	0
0	0	1
0	0	0
0	1	0
0	0	0
0	0	1
0	1	0
0	1	0
0	1	0
0	1	0
0	1	0
0	1	0
1	0	0
1	0	0
1	0	0
0	1	0
1	0	0
1	0	0
0	1	0
1	1	0
0	1	0
0	1	0
0	0	1
1	0	0
0	1	0
1	0	0
1	0	0
1	0	0
0	1	1
0	1	0
1	0	0
0	1	0
1	0	0
0	0	1
1	0	0
0	1	0
1	0	0
0	1	0
0	1	0
0	1	0
1	0	0
0	1	0
1	0	0
1	0	0
0	1	0
1	0	0
1	0	0
0	1	0
0	1	0
0	1	0
0	1	0
0	0	1
0	1	1
1	0	0
0	0	1
0	1	0
1	0	0
0	1	0
0	0	1
0	1	0
1	0	0
1	0	0
1	0	0
1	0	0
1	0	0
0	1	0
0	1	0
1	0	0
0	1	0
1	0	0
1	0	0
1	0	0
0	1	0
0	0	0
0	1	0
1	0	0
1	0	0
0	0	1
0	0	0
0	1	0
1	0	0
0	1	1
1	0	0
0	1	0
0	1	0
1	0	0
0	0	1
1	0	0
1	0	0
1	0	0
0	1	0
0	1	0
0	0	0
0	0	0
1	0	0
0	1	0
1	0	0
1	0	0
0	0	1
1	0	0
0	1	0
0	1	0
1	0	0
1	0	0
0	1	0
0	1	0
0	0	1
0	1	0
0	1	0
1	0	0
1	0	0
1	0	0
1	0	0
0	0	1
0	1	0
0	1	0
1	0	0
1	0	0
0	1	0
0	1	0
0	1	0
0	1	0
1	0	0
0	1	0
1	0	0
1	0	0
1	0	0
0	1	0
1	0	0
1	0	0
0	0	1
1	0	0
1	0	0
0	1	0
1	0	0
0	0	1
0	1	0
1	0	0
1	0	0
1	0	0
0	1	0
1	0	0
1	0	0
1	1	0
0	1	0
1	0	0
0	1	1
0	1	0
0	1	0
1	0	0
1	0	0
1	0	0
1	0	0
1	0	0
0	1	0
0	1	1
1	0	0
1	0	0
1	0	0
0	1	0
0	1	0
1	0	0
0	1	0
1	0	0
0	1	0
1	0	0
0	1	0
1	0	0
0	1	0
1	0	0
1	0	0
1	0	0
1	0	0
1	0	0
1	0	0
1	0	0
1	0	0
0	1	0
1	0	0
1	0	0
0	1	0
1	0	0
0	0	1
1	0	0
1	0	0
1	0	0
1	0	0
1	0	0
0	0	0
0	1	0
0	1	0
1	0	0
0	1	0
0	1	0
0	1	0
0	0	0
1	0	0
0	1	0
1	0	0
1	0	0
0	1	0
0	0	1
0	1	0
0	1	0
1	0	0
1	0	0
0	1	0
0	1	0
0	1	0
0	1	0
1	0	0
0	1	0
1	0	0
0	1	1
1	0	0
1	0	0
0	1	0
0	0	1
1	0	0
1	0	0
1	0	0
1	0	0
1	0	0
0	1	1
1	0	0
0	1	0
0	1	0
1	0	0
1	0	0
0	1	0
0	1	0
1	0	0
1	0	0
0	1	0
1	0	0
1	0	0
1	0	0
1	0	0
0	1	0
1	0	0
1	0	0
1	0	0
1	0	0
0	1	0
0	1	0
1	0	0
0	1	0
0	1	0
0	1	0
1	0	0
1	0	0
1	0	0
0	1	0
1	0	0
0	0	0
1	0	0
0	1	1
1	0	0
0	1	1
0	0	1
0	1	0
0	1	0
0	0	1
0	1	0
0	1	0
1	0	0
0	1	0
0	1	0
1	0	0
0	1	0
1	0	0
1	0	0
1	0	0
0	1	0
1	0	0
1	0	0
1	0	0
0	1	0
0	1	0
1	0	0
0	1	0
1	0	0
0	1	0
0	1	0
1	0	0
0	1	0
1	0	0
0	1	1
0	1	0
0	1	0
0	1	1
0	1	0
1	0	0
0	1	0
1	0	0
1	0	0
0	0	0
1	0	0
1	0	0
0	1	0
0	0	1
0	1	0
1	0	0
1	0	0
1	0	0
1	0	0
0	1	0
1	0	0
0	1	0
1	0	0
1	0	0
1	0	0
1	0	0
0	1	0
1	0	0
0	1	0
1	0	0
0	1	1
0	1	1
1	0	0
1	0	0
0	1	0
1	0	0
1	0	0
1	0	0
1	0	0
0	1	1
0	1	0
1	0	0
1	0	0
1	0	0
0	1	0
0	0	1
1	0	0
1	0	0
0	1	0
0	1	0
1	0	0
1	0	0
0	1	0
0	1	0
0	1	0
0	1	0
0	1	0
0	1	0
1	0	0
1	0	0
0	1	0
0	1	0
0	1	1
0	1	0
0	1	0
1	0	0
1	0	0
0	1	0
1	0	0
1	0	0
1	0	0
0	1	0
1	0	0
1	0	0
0	0	1
1	0	0
0	1	0
0	1	0
1	0	0
1	0	0
0	1	0
0	1	0
0	1	0
1	0	0
1	0	0
0	1	0
0	0	0
0	1	0
0	1	0
0	0	1
1	0	0
0	1	0
1	0	0
1	0	0
0	1	0
0	1	0
1	0	0
0	1	0
0	1	0
0	1	0
1	1	0
1	0	0
1	0	0
1	0	0
1	0	0
1	0	0
0	1	0
1	0	0
0	1	0
0	1	0
1	0	0
0	1	0
0	1	0
0	0	1
0	1	0
1	0	0
0	1	0
0	1	0
0	1	0
0	1	0
0	1	0
0	0	1
0	1	0
0	1	0
0	1	1
0	1	0
1	0	0
0	1	0
1	0	0
0	1	0
1	0	0
0	1	0
1	0	0
0	1	0
0	1	0
1	0	0
1	0	0
0	1	0
0	1	0
1	0	0
1	0	0
0	1	0
1	0	0
0	1	1
0	1	0
1	0	0
1	0	0
0	1	0
0	1	0
0	1	0
1	0	0
0	1	0
0	1	0
0	1	0
1	0	0
1	0	0
0	1	0
0	0	1
1	0	0
1	0	0
1	0	0
0	1	0
0	1	0
1	0	0
1	0	0
0	1	0
0	1	0
0	1	0
1	0	0
0	1	0
1	0	0
0	0	1
0	1	0
0	0	0
1	0	0
1	0	0
1	0	0
0	1	0
0	0	1
0	1	0
1	0	0
0	1	0
1	0	0
1	0	0
0	1	0
0	1	0
1	0	0
0	0	0
0	1	0
1	0	0
0	1	0
1	0	0
0	0	1
0	1	0
1	0	0
1	0	0
0	1	0
0	1	0
1	0	0
0	1	0
1	0	0
1	0	0
1	0	0
1	0	0
0	0	0
1	0	0
1	0	0
1	0	0
1	0	0
1	0	0
0	1	0
1	0	0
1	0	0
0	1	0
1	0	0
0	1	0
1	0	0

## Sheet: Q8
A. Very satisfied	B. Satisfied	C. Neither satisfied nor dissatisfied	D. Dissatisfied	E. Very dissatisfied
0	0	0	0	0
0	0	1	0	0
0	1	0	0	0
0	1	0	0	0
1	0	0	0	0
0	0	0	1	0
0	1	0	0	0
0	1	0	0	0
0	0	0	1	0
0	0	0	0	1
0	1	0	0	0
0	0	1	0	0
0	0	1	0	0
0	1	0	0	0
0	0	0	1	0
0	0	1	0	0
0	0	1	0	0
0	0	1	0	0
0	1	0	0	0
0	0	0	1	0
0	0	0	1	0
0	0	0	0	1
0	0	1	0	0
0	0	1	0	0
0	0	1	0	0
0	0	0	1	0
0	0	0	0	1
0	0	0	1	0
0	0	0	1	0
1	0	0	0	0
0	0	0	0	1
1	0	0	0	0
0	0	0	0	1
0	0	0	0	1
0	0	1	0	0
0	0	1	0	0
1	0	0	0	0
0	1	0	0	0
0	1	0	0	0
0	0	1	0	0
0	0	1	0	0
0	0	1	0	0
0	0	1	0	0
0	0	0	0	1
0	0	1	0	0
0	0	0	0	0
0	0	0	0	1
0	0	0	1	0
0	0	1	0	0
0	1	0	0	0
0	0	0	1	0
0	0	1	0	0
0	0	1	0	0
0	0	1	0	0
0	0	1	0	0
0	0	1	0	0
0	0	0	0	0
0	1	0	0	0
0	0	1	0	0
0	0	0	1	0
0	0	1	0	0
0	0	1	0	0
0	0	0	0	1
0	1	0	0	0
0	0	1	0	0
0	0	1	0	0
0	0	1	0	0
0	0	0	0	1
0	0	1	0	0
0	0	0	1	0
0	0	0	1	0
0	1	0	0	0
0	0	1	0	0
1	0	0	0	0
0	0	0	1	0
0	0	0	0	1
0	0	1	0	0
0	1	0	0	0
0	0	1	0	0
0	0	1	0	0
0	0	0	1	0
0	1	0	0	0
0	1	0	0	0
0	0	0	0	1
0	0	1	0	0
0	0	0	1	0
0	0	0	1	0
0	0	0	1	0
0	0	1	0	0
0	1	0	0	0
0	0	0	0	1
0	0	1	0	0
0	0	1	0	0
0	0	1	0	0
0	1	0	0	0
0	0	0	1	0
0	0	0	1	0
0	0	0	0	1
0	0	1	0	0
0	0	0	0	1
0	0	1	0	0
0	0	1	0	0
0	0	0	1	0
0	0	0	1	0
0	0	0	1	0
0	0	0	0	1
0	0	0	1	0
0	0	0	1	0
0	1	0	0	0
0	0	0	1	0
0	0	0	0	1
0	0	1	0	0
0	0	0	0	1
0	1	0	0	0
0	0	0	1	0
0	0	1	0	0
0	1	0	0	0
0	1	0	0	0
0	0	1	0	0
0	0	1	0	0
0	0	0	1	0
0	0	0	1	0
0	0	0	1	0
0	0	1	0	0
0	0	1	0	0
0	1	0	0	0
0	0	1	0	0
0	0	1	0	0
0	0	0	1	0
0	0	1	0	0
0	0	1	0	0
0	1	0	0	0
0	1	0	0	0
0	0	1	0	0
0	0	1	0	0
0	1	0	0	0
0	0	0	0	1
0	0	0	1	0
0	0	0	0	1
0	0	0	1	0
0	0	1	0	0
0	1	0	0	0
0	0	1	0	0
0	0	1	0	0
0	0	1	0	0
0	1	0	0	0
0	1	0	0	0
0	0	1	0	0
0	0	1	0	0
0	0	0	1	0
1	0	0	0	0
0	0	1	0	0
0	1	0	0	0
0	0	0	1	0
0	0	1	0	0
0	0	1	0	0
0	0	0	1	0
0	0	0	0	0
0	0	1	0	0
0	0	1	0	0
0	0	1	0	0
0	0	1	0	0
0	1	0	0	0
0	1	0	0	0
0	1	0	0	0
0	0	1	0	0
0	0	0	1	0
0	0	0	1	0
0	1	0	0	0
1	0	0	0	0
1	0	0	0	0
0	0	1	0	0
0	0	0	0	1
0	0	1	0	0
0	0	0	0	1
0	0	0	1	0
1	0	0	0	0
0	0	0	1	0
0	0	0	1	0
0	1	0	0	0
0	0	1	0	0
0	0	0	0	1
0	0	0	1	0
0	0	0	1	0
0	0	0	1	0
0	0	1	0	0
0	0	0	1	0
0	1	0	0	0
0	0	0	1	0
0	0	0	0	1
0	0	0	1	0
0	0	0	1	0
0	0	0	1	0
0	1	0	0	0
0	1	0	0	0
0	0	1	0	0
0	0	0	0	0
0	0	1	0	0
0	0	1	0	0
0	0	0	1	0
0	0	1	0	0
0	0	0	0	0
0	1	0	0	0
0	0	1	0	0
0	0	0	1	0
0	0	1	0	0
0	1	0	0	0
0	0	0	1	0
0	0	1	0	0
0	1	0	0	0
0	1	0	0	0
0	0	0	1	0
0	0	0	1	0
0	0	0	0	1
0	0	1	0	0
0	0	1	0	0
0	1	0	0	0
1	0	0	0	0
0	1	0	0	0
0	0	1	0	0
0	0	0	1	0
0	0	0	1	0
0	1	0	0	0
0	0	0	1	0
0	0	0	1	0
0	0	0	1	0
0	0	0	1	0
0	0	0	0	1
0	0	1	0	0
0	0	0	1	0
0	1	0	0	0
0	0	1	0	0
0	1	0	0	0
0	0	1	0	0
0	1	0	0	0
0	0	1	0	0
0	0	1	0	0
0	1	0	0	0
0	0	1	0	0
0	0	1	0	0
0	0	1	0	0
0	0	1	0	0
0	1	0	0	0
0	0	1	0	0
0	1	0	0	0
0	0	1	0	0
0	0	0	1	0
0	1	0	0	0
0	0	1	0	0
0	0	1	0	0
0	0	1	0	0
0	0	0	1	0
0	0	1	0	0
0	1	0	0	0
0	0	1	0	0
0	0	0	1	0
0	0	1	0	0
0	0	0	1	0
0	1	0	0	0
0	0	0	1	0
0	0	1	0	0
0	1	0	0	0
0	0	1	0	0
0	0	0	1	0
0	1	0	0	0
0	1	0	0	0
0	0	1	0	0
0	0	0	1	0
0	1	0	0	0
0	0	0	1	0
0	0	0	1	0
0	0	1	0	0
0	0	0	1	0
0	0	0	1	0
1	0	0	0	0
0	1	0	0	0
0	1	0	0	0
0	0	1	0	0
0	0	1	0	0
0	0	0	1	0
0	0	1	0	0
0	0	1	0	0
0	0	0	1	0
0	0	1	0	0
0	1	0	0	0
0	0	0	0	1
1	0	0	0	0
0	0	1	0	0
0	0	1	0	0
0	0	0	1	0
1	0	0	0	0
0	0	1	0	0
0	0	1	0	0
0	0	1	0	0
0	1	0	0	0
0	0	1	0	0
0	0	0	1	0
0	0	1	0	0
0	0	1	0	0
0	1	0	0	0
0	0	0	0	1
0	0	0	1	0
0	1	0	0	0
0	0	0	0	1
0	0	0	0	1
0	0	1	0	0
0	0	0	0	1
0	0	0	0	1
0	0	1	0	0
0	0	1	0	0
0	0	1	0	0
1	0	0	0	0
0	0	0	0	0
0	0	0	1	0
0	0	0	0	1
0	0	0	0	1
0	0	0	1	0
0	1	0	0	0
0	1	0	0	0
0	0	1	0	0
0	0	1	0	0
0	0	1	0	0
0	1	0	0	0
0	0	0	1	0
0	0	1	0	0
0	0	0	1	0
0	0	1	0	0
0	1	0	0	0
0	0	0	1	0
0	0	1	0	0
0	0	0	0	1
0	0	0	1	0
0	0	0	1	0
0	1	0	0	0
0	0	0	0	1
0	1	0	0	0
0	0	0	1	0
0	0	0	1	0
0	1	0	0	0
0	1	0	0	0
0	1	0	0	0
0	0	0	1	0
0	0	0	1	0
0	1	0	0	0
0	0	1	0	0
0	1	0	0	0
0	0	0	0	1
0	0	1	0	0
0	1	0	0	0
0	0	0	1	0
0	0	1	0	0
0	0	1	0	0
0	0	1	0	0
0	0	1	0	0
0	1	0	0	0
0	1	0	0	0
0	1	0	0	0
0	0	0	1	0
0	0	0	0	1
0	1	0	0	0
0	0	1	0	0
0	0	1	0	0
0	0	0	1	0
0	1	0	0	0
1	0	0	0	0
0	0	1	0	0
0	0	0	1	0
0	0	1	0	0
0	1	0	0	0
0	0	0	1	0
0	0	1	0	0
0	0	1	0	0
0	0	0	1	0
0	1	0	0	0
0	0	1	0	0
0	0	1	0	0
0	0	0	1	0
0	0	0	0	0
0	1	0	0	0
0	0	0	1	0
0	1	0	0	0
0	0	1	0	0
0	0	1	0	0
0	0	0	1	0
0	0	1	0	0
0	0	0	1	0
0	0	1	0	0
0	0	1	0	0
0	1	0	0	0
0	0	0	1	0
0	0	0	1	0
0	1	0	0	0
0	0	1	0	0
0	0	1	0	0
0	0	1	0	0
0	1	0	0	0
0	0	0	0	1
0	0	0	1	0
0	0	0	1	0
0	0	1	0	0
0	0	0	0	1
0	0	0	1	0
0	0	0	1	0
0	0	1	0	0
0	0	1	0	0
0	1	0	0	0
0	0	1	0	0
0	0	0	1	0
0	0	1	0	0
0	0	1	0	0
0	0	1	0	0
0	0	1	0	0
0	0	1	0	0
0	0	0	1	0
0	0	0	1	0
0	1	0	0	0
0	1	0	0	0
0	0	1	0	0
0	1	0	0	0
0	0	0	1	0
1	0	0	0	0
1	0	0	0	0
0	0	0	0	1
0	1	0	0	0
0	0	0	1	0
0	0	0	1	0
0	0	0	0	0
0	0	0	0	1
0	0	0	1	0
0	0	1	0	0
0	1	0	0	0
0	0	1	0	0
0	0	1	0	0
0	0	1	0	0
0	0	0	0	1
0	0	0	0	1
0	0	0	1	0
0	0	0	1	0
0	0	0	1	0
0	0	1	0	0
0	0	0	1	0
0	0	0	1	0
0	0	0	1	0
0	0	1	0	0
0	0	0	0	1
0	0	1	0	0
0	0	1	0	0
0	1	0	0	0
0	1	0	0	0
0	0	0	1	0
1	0	0	0	0
0	0	1	0	0
0	1	0	0	0
0	0	0	1	0
0	0	0	0	1
0	1	0	0	0
0	0	1	0	0
0	0	0	1	0
0	1	0	0	0
0	0	1	0	0
0	0	1	0	0
0	1	0	0	0
0	0	0	1	0
0	0	0	1	0
0	0	1	0	0
0	1	0	0	0
0	0	1	0	0
0	0	1	0	0
0	0	1	0	0
0	1	0	0	0
0	0	1	0	0
0	0	0	1	0
0	0	0	0	1
0	0	0	1	0
0	0	0	1	0
0	0	0	1	0
0	0	1	0	0
0	0	0	0	1
0	0	1	0	0
0	0	0	1	0
0	0	1	0	0
0	0	0	0	1
0	0	0	1	0
0	0	0	1	0
0	1	0	0	0
0	0	1	0	0
0	1	0	0	0
0	0	1	0	0
0	0	1	0	0
0	0	1	0	0
0	0	1	0	0
0	0	1	0	0
0	0	0	0	1
0	1	0	0	0
1	0	0	0	0
0	0	1	0	0
0	0	1	0	0
0	0	1	0	0
0	0	1	0	0
0	0	0	1	0
0	1	0	0	0
0	0	0	1	0
0	0	1	0	0
0	0	0	0	1
0	0	0	1	0
0	0	1	0	0
0	0	1	0	0
0	0	0	1	0
1	0	0	0	0
0	0	0	1	0
0	1	0	0	0
0	1	0	0	0
0	0	0	0	1
0	1	0	0	0
0	0	0	1	0
0	0	0	1	0
0	0	0	0	1
0	0	1	0	0
0	0	1	0	0
0	0	0	1	0
0	0	1	0	0
0	0	0	1	0
0	0	1	0	0
0	0	0	0	1
0	0	0	1	0
0	0	0	1	0
0	0	0	0	1
0	0	1	0	0
0	0	1	0	0
0	0	0	1	0
0	0	0	0	1
0	0	0	1	0
0	0	0	1	0
0	1	0	0	0
0	0	0	1	0
0	0	0	1	0
0	0	1	0	0
0	0	1	0	0
0	0	0	1	0
0	0	1	0	0
0	0	0	1	0
0	0	1	0	0
0	0	1	0	0
0	0	1	0	0
0	1	0	0	0
0	1	0	0	0
0	1	0	0	0
0	0	1	0	0
0	1	0	0	0
0	1	0	0	0
0	0	1	0	0
0	0	1	0	0
0	0	0	1	0
0	0	0	0	1
0	0	0	1	0
0	1	0	0	0
0	1	0	0	0
0	0	1	0	0
0	0	1	0	0
0	0	0	1	0
0	0	1	0	0
0	0	1	0	0
0	0	1	0	0
0	0	0	0	1
0	0	1	0	0
0	0	1	0	0
0	0	0	1	0
0	0	1	0	0
0	0	1	0	0
0	0	1	0	0
0	0	0	1	0
0	0	1	0	0
1	0	0	0	0
0	0	0	0	1
0	0	1	0	0
0	0	0	1	0
0	0	1	0	0
0	0	1	0	0
0	1	0	0	0
0	0	1	0	0
1	0	0	0	0
0	0	1	0	0
0	0	1	0	0
0	0	0	1	0
0	0	0	1	0
0	0	0	1	0
0	0	1	0	0
0	0	0	1	0
0	0	1	0	0
0	0	0	1	0
0	0	0	1	0
0	0	1	0	0
0	0	0	1	0
0	0	1	0	0
0	0	1	0	0
0	0	0	0	1
0	0	1	0	0
0	0	1	0	0
0	0	1	0	0
0	1	0	0	0
0	0	0	1	0
0	0	0	1	0
0	0	1	0	0
0	0	1	0	0
0	0	1	0	0
0	0	1	0	0
0	0	0	1	0
0	0	0	1	0
0	0	0	1	0
0	1	0	0	0
0	0	0	1	0
0	1	0	0	0
1	0	0	0	0
0	0	1	0	0
0	0	1	0	0
0	0	1	0	0
0	0	0	1	0
0	1	0	0	0
0	0	1	0	0
0	0	0	1	0
0	0	0	1	0
0	0	1	0	0
0	0	0	1	0
0	0	0	1	0
0	0	1	0	0
0	0	0	1	0
0	1	0	0	0
