# Supplementary material for: An observational study of engineering online education during the COVID-19 pandemic
Source: PLoS One. 2021 Apr 15;16(4):e0250041. doi: 10.1371/journal.pone.0250041 (PMC8049279; doi:10.1371/journal.pone.0250041)
Supplement: S2 Data — (XLSX) [file pone.0250041.s003.xlsx]

## Sheet: Q1
BME	CHE	CECEM	CECS	EE	MAE
0	0	0	0	0	1
0	1	0	0	0	0
0	0	0	0	0	1
0	0	0	0	1	0
1	0	0	0	0	0
0	0	0	1	0	0
0	0	1	0	0	0
0	0	1	0	0	0
0	0	0	0	0	1
0	0	0	0	1	0
0	0	1	0	0	0
0	0	0	0	0	1
0	0	1	0	0	0
0	0	0	0	0	1
0	0	1	0	0	0
0	0	0	1	0	0
0	0	1	0	0	0
0	0	0	1	0	0
0	0	0	0	0	1
0	0	0	0	1	0
0	0	1	0	0	0
0	0	0	0	1	0
0	1	0	0	0	0
1	0	0	0	0	0
0	0	0	0	1	0
0	0	0	0	0	1
0	0	0	0	0	1
0	0	0	1	0	0
0	0	0	0	0	1
0	0	1	0	0	0
0	0	0	1	0	0
0	0	0	0	1	0
0	0	0	0	0	1
0	0	0	1	0	0
1	0	0	0	0	0
0	0	0	0	0	1
0	0	0	1	0	0
0	0	0	0	1	1
0	0	1	0	0	0
0	0	1	0	0	0
0	0	0	0	1	0
0	1	1	0	0	0
0	0	0	0	0	1
0	0	0	0	0	1
0	0	1	0	0	0
0	0	0	0	1	0
0	0	0	0	1	0
0	0	1	0	0	0
0	0	1	0	0	0
0	0	1	0	0	0
0	0	0	1	0	0
0	0	0	1	0	0
0	0	0	0	1	0
0	0	0	1	0	0
1	0	0	0	1	0
0	1	0	0	0	0
0	0	0	1	0	0
0	0	0	1	0	0
0	0	1	0	0	0
0	0	0	0	0	1
0	0	0	0	1	0
0	0	1	0	0	0
0	0	1	0	0	0
0	0	0	0	1	0
0	0	0	0	1	0
0	0	0	0	0	1
0	0	0	1	0	0
0	0	0	0	1	0
0	0	0	0	0	1
0	0	0	0	0	1
0	0	0	0	0	1
0	0	1	0	0	0
0	0	0	0	0	1
0	1	0	0	0	0
0	1	0	0	0	0
0	0	0	0	1	0
0	0	0	1	0	0
0	0	0	1	0	0
0	0	0	1	0	0
0	0	0	1	0	0
0	0	0	0	1	0
0	0	0	0	1	0
0	0	1	0	0	0
0	0	0	1	0	0
0	0	0	0	1	0
0	0	1	0	0	0
1	0	0	0	0	0
1	0	0	0	0	1
1	0	0	0	0	1
1	0	0	0	0	0
0	0	0	0	1	0
1	0	0	0	0	1
0	0	1	0	0	0
0	0	0	0	1	0
1	0	0	0	1	0
1	0	0	0	0	0
0	0	0	1	0	0
0	0	0	0	1	0
0	0	0	1	0	0
0	0	1	0	0	0
0	0	0	0	0	1
0	0	0	0	1	0
0	0	1	0	0	0
0	0	0	1	0	1
0	0	0	1	0	0
0	0	0	1	0	0
0	0	1	0	0	0
0	0	1	0	0	0
0	0	1	0	0	0
0	0	0	0	1	0

## Sheet: Q2
Full-Time Faculty	Part-Time Faculty
1	0
1	0
0	1
0	1
1	0
0	1
1	0
1	0
0	1
0	1
1	0
1	0
1	0
1	0
1	0
1	0
0	1
1	0
1	0
1	0
0	1
0	1
1	0
0	1
0	1
1	0
1	0
0	0
1	0
0	1
0	1
0	1
0	1
0	1
1	0
0	1
1	0
0	1
1	0
0	1
0	1
0	1
0	1
1	0
0	1
0	1
1	0
1	0
0	1
0	1
0	1
0	1
1	0
0	1
1	0
1	0
0	1
1	0
0	1
0	1
0	1
0	1
0	1
1	0
1	0
0	1
0	1
0	1
0	1
1	0
1	0
1	0
0	1
1	0
1	0
0	1
0	1
1	0
1	0
0	1
0	1
0	1
0	1
0	1
0	1
1	0
0	1
0	1
0	1
1	0
0	1
1	0
1	0
1	0
1	0
0	1
1	0
0	1
1	0
0	1
0	1
1	0
0	1
0	1
0	1
1	0
0	1
0	1
0	1
0	1

## Sheet: Q3
Computer and tablet	Mic or headset	Webcam/camera	Scanner	Document camera	Online writing tools	Printer or cartridge	Access to reliable internet	Software license	VPN and remote access	ATS helpdesk
1	1	1	1	0	1	1	1	1	1	1
0	0	0	0	0	0	1	0	0	0	0
0	0	0	0	0	0	0	0	0	0	0
0	0	0	0	0	0	0	0	0	0	0
0	1	0	0	0	0	0	0	0	0	0
0	0	0	0	1	1	0	0	0	0	0
0	0	0	0	0	0	0	0	1	1	0
0	0	0	0	0	0	0	0	1	0	0
0	0	0	0	1	0	0	0	0	0	0
0	0	0	0	0	0	0	1	0	0	0
1	0	1	1	0	1	1	0	0	1	1
0	0	0	0	0	1	0	0	0	0	0
0	1	0	0	1	1	1	0	0	1	0
1	0	0	0	0	0	0	1	0	0	0
0	0	0	0	1	1	0	1	0	0	0
1	1	0	0	0	1	0	0	0	0	0
0	0	0	0	0	0	0	0	1	0	0
1	1	0	0	1	1	0	0	0	0	0
0	0	0	0	0	0	0	0	0	0	0
1	1	1	0	0	1	0	0	0	0	1
0	0	0	0	0	0	0	0	0	0	0
0	1	0	0	0	0	0	0	0	0	0
1	1	1	0	0	1	0	1	1	0	1
0	0	0	0	0	0	0	0	0	0	0
0	0	0	0	0	0	0	0	0	0	0
0	0	0	0	0	0	0	0	0	0	0
0	0	0	1	0	1	0	0	1	0	0
0	0	0	0	0	0	0	0	0	0	0
0	0	0	1	1	1	1	0	0	0	0
0	0	1	0	0	0	0	0	0	0	0
0	0	1	0	0	0	0	0	0	0	0
1	0	0	0	0	0	0	1	0	0	0
0	0	0	0	0	0	0	0	0	0	0
0	1	0	0	0	1	0	0	0	0	0
0	1	1	0	0	0	0	0	0	0	0
0	0	0	0	0	0	0	0	0	0	0
0	0	1	0	0	0	0	0	0	0	0
0	0	0	0	0	0	0	0	0	0	0
0	0	0	0	0	0	0	0	0	0	0
0	1	0	1	0	1	0	0	0	0	0
0	0	1	0	0	0	0	0	0	0	0
1	0	0	0	0	1	0	0	0	0	0
0	0	0	0	0	1	0	0	1	0	0
0	0	0	0	0	0	0	0	0	0	0
0	0	0	0	1	1	0	0	1	1	0
0	0	1	1	1	1	1	1	0	1	1
0	1	1	1	1	0	0	1	1	0	0
0	1	0	0	1	1	0	0	0	0	0
0	0	0	0	1	0	1	0	0	0	0
0	0	0	0	0	0	0	0	0	0	0
0	0	0	0	0	1	0	0	0	0	0
0	1	0	0	0	1	0	0	0	1	0
0	0	0	0	0	1	0	0	0	0	0
0	0	0	0	0	1	0	0	0	0	0
0	0	0	0	1	1	0	0	0	0	1
1	0	0	0	0	1	0	0	1	0	0
0	0	0	0	0	0	0	0	0	0	0
0	0	0	0	0	1	0	0	0	0	1
0	0	0	0	0	1	0	0	0	0	0
0	0	0	0	0	0	0	0	0	0	0
0	0	1	0	0	1	1	0	0	0	1
0	0	0	0	0	1	0	0	0	1	0
0	0	0	0	1	0	0	0	0	0	0
0	0	0	0	1	0	0	0	1	0	1
1	1	1	0	0	1	1	0	0	0	0
0	0	0	0	1	1	0	0	0	0	0
0	1	1	0	0	1	0	0	0	0	0
0	0	0	0	0	1	0	0	0	0	0
0	0	0	0	0	0	0	0	0	0	0
0	0	0	0	0	1	0	0	0	0	0
1	1	1	1	0	1	1	0	0	0	0
1	0	0	1	0	0	1	1	0	0	0
0	1	0	0	0	1	0	0	0	0	0
0	0	0	1	0	1	1	0	0	0	0
0	0	0	0	0	0	1	0	0	1	0
0	1	0	1	0	0	1	0	1	0	0
0	0	0	0	1	0	0	0	0	0	0
0	0	0	0	0	0	0	0	0	0	0
1	0	0	0	0	1	0	0	0	0	0
0	1	1	0	0	0	0	0	0	0	0
0	0	0	0	0	1	0	0	0	0	0
0	0	0	0	0	1	0	0	0	0	0
0	0	0	0	0	0	0	0	1	0	0
0	0	0	0	0	1	0	0	0	0	0
1	0	0	1	1	1	0	0	0	0	0
1	0	0	0	0	1	0	1	0	0	0
0	0	0	0	0	0	0	0	0	0	0
0	0	0	0	0	0	0	0	1	1	0
0	0	1	0	0	1	1	0	0	0	0
0	1	0	0	0	0	0	0	0	0	0
0	0	1	0	0	1	0	1	0	0	0
0	0	0	0	0	0	0	0	0	0	0
1	0	1	1	0	0	1	1	0	1	1
0	0	0	0	0	0	1	0	0	1	1
0	0	0	0	0	1	0	0	1	0	0
0	0	0	0	0	1	0	0	0	0	0
0	0	0	0	0	1	0	0	0	0	0
0	0	0	0	0	0	0	0	0	0	0
0	0	0	0	0	0	0	0	0	0	0
0	0	0	0	0	0	0	0	0	0	0
0	0	0	0	0	0	0	0	0	0	0
0	0	0	1	0	1	0	0	1	0	0
0	0	0	0	0	1	0	1	0	0	0
0	0	0	0	0	0	0	1	0	1	0
0	0	0	0	0	0	0	0	0	0	0
0	0	0	0	0	0	1	1	0	0	0
0	0	0	0	0	0	0	0	0	1	1
0	0	0	0	1	1	0	0	0	0	0
0	0	0	0	0	1	0	0	0	0	0
0	0	0	0	0	0	0	0	0	0	0

## Sheet: Q4
Completely online exams (e.g., BeachBoard Quiz)	Asynchronous semi-online exam (download, pen and paper, scan, upload)	Synchronous (live) semi-online exam (download, pen and paper, scan, upload)	Project/term paper	Oral presentation or demonstration
1	0	0	1	0
0	0	0	1	1
1	0	0	0	0
0	0	1	0	0
1	0	0	1	1
1	0	0	1	0
1	0	0	1	0
0	1	0	1	1
1	0	1	0	1
1	1	0	0	0
1	0	0	0	0
1	0	0	1	1
1	0	1	0	0
0	1	0	1	1
1	0	0	1	1
1	0	1	0	1
0	1	0	0	1
1	0	1	1	1
0	0	1	0	0
1	0	0	1	0
1	1	0	1	0
1	0	0	0	1
1	0	1	0	1
0	1	1	0	0
0	0	1	0	0
1	0	1	0	0
1	1	1	1	1
1	0	0	0	0
1	0	0	1	0
0	1	0	0	0
1	0	0	0	0
0	1	0	0	0
1	0	0	1	1
0	1	0	1	0
1	0	0	1	1
1	1	0	0	0
1	0	0	0	0
0	0	0	0	0
1	0	1	0	0
1	0	0	1	0
0	0	1	1	0
1	0	0	0	0
1	1	1	1	0
1	0	1	1	0
0	1	1	0	0
1	0	1	0	0
1	0	0	1	0
1	0	0	0	0
1	0	1	0	1
1	0	1	0	0
1	0	0	0	0
1	1	0	1	0
1	1	1	0	0
0	0	1	0	0
1	0	1	1	1
0	0	1	1	0
0	0	0	1	1
0	0	1	1	0
1	0	0	1	0
0	1	0	0	0
0	1	1	0	0
0	0	1	0	0
0	0	1	1	1
0	1	0	0	1
1	0	0	0	0
1	1	0	0	0
1	0	0	1	0
1	0	0	1	1
1	0	0	1	0
1	0	1	1	0
1	0	0	0	0
0	0	1	1	1
1	0	0	0	0
1	0	0	1	0
0	0	0	0	1
1	0	1	0	0
1	1	0	0	0
0	0	0	1	0
1	0	0	1	1
1	0	0	0	1
0	1	0	0	0
1	0	0	0	0
0	0	1	0	0
1	0	1	0	0
0	0	1	1	0
1	0	0	1	1
0	1	1	1	0
1	0	1	1	0
1	0	0	1	1
1	1	0	1	1
1	1	1	0	0
0	0	0	1	1
1	1	1	1	1
1	0	0	0	0
1	1	1	1	1
0	0	1	0	0
1	0	0	1	0
0	0	1	1	1
0	1	1	1	1
0	1	0	0	0
0	1	1	0	0
1	0	0	1	0
0	1	0	0	0
0	0	0	1	1
0	0	0	1	1
1	0	1	0	0
0	0	1	1	0
1	0	0	1	0
1	0	0	0	0
0	1	0	1	1

## Sheet: Q5
Completely online exams (e.g., BeachBoard Quiz)	Asynchronous semi-online exam (download, pen and paper, scan, upload)	Synchronous (live) semi-online exam (download, pen and paper, scan, upload)	Project/term paper	Oral presentation or demonstration
1	0	0	0	0
0	0	0	1	1
1	0	0	0	0
0	1	0	1	1
1	0	0	1	1
1	0	0	1	1
1	1	1	1	1
0	0	0	1	1
0	0	0	0	0
1	0	0	1	1
1	0	0	0	0
1	0	0	1	1
1	0	1	1	0
0	1	0	1	1
1	0	1	1	1
1	1	1	0	0
1	1	0	0	0
1	0	1	1	1
1	0	0	1	0
1	0	0	1	0
1	1	0	1	0
1	0	0	1	1
1	0	1	1	1
0	1	1	0	0
0	0	1	0	0
1	0	1	0	1
1	1	1	1	1
1	0	0	0	0
1	0	0	1	0
0	1	0	0	0
1	0	0	0	0
0	1	0	0	0
1	0	0	1	0
0	1	0	1	0
1	0	1	1	1
1	1	0	0	0
1	0	0	0	0
0	1	0	0	0
1	0	1	0	0
1	1	0	1	0
0	0	1	1	0
1	0	0	1	0
1	1	1	1	1
1	0	1	1	0
0	1	0	0	0
1	1	1	0	0
1	1	0	1	1
1	0	0	0	0
1	0	1	0	1
1	0	0	0	0
1	0	0	0	1
1	1	0	1	0
1	0	0	0	0
0	0	0	0	0
0	0	1	1	1
0	0	1	1	1
0	0	0	1	1
1	1	1	0	0
1	0	0	1	1
1	0	0	0	0
0	1	1	0	0
1	0	1	0	0
1	1	1	1	1
0	1	0	1	1
1	0	0	0	0
1	1	1	0	0
1	0	0	1	0
1	0	0	1	1
1	0	0	1	0
1	0	1	1	0
1	0	0	1	0
0	1	1	1	1
1	1	1	0	0
1	0	0	1	0
0	0	0	0	1
1	0	1	0	1
1	0	1	0	0
1	0	0	1	0
1	0	0	1	1
1	0	0	0	1
0	1	1	0	0
1	0	0	0	0
0	0	1	0	0
1	0	1	0	0
0	0	1	1	0
1	0	0	1	1
1	1	1	1	1
1	0	1	1	0
1	0	0	1	1
1	1	0	0	1
1	0	1	0	0
1	0	0	1	1
1	1	1	0	0
1	0	0	0	0
1	1	1	1	1
0	0	1	0	0
1	0	0	1	1
0	1	0	0	1
1	0	0	1	1
0	0	0	0	0
0	1	1	0	0
1	0	0	1	0
0	1	0	0	0
0	0	0	1	1
1	0	0	1	1
1	0	1	0	0
0	0	1	1	0
1	0	0	1	1
1	0	0	0	0
1	0	0	0	1

## Sheet: Q6
Lecture only	Lecture with non-hands-on lab or activity, e.g., simulation and problem solving, etc.	Lecture with hands-on lab or activity
0	1	0
0	1	0
1	0	0
0	1	0
0	1	0
0	1	1
1	1	0
0	1	0
0	0	0
1	0	1
1	1	0
1	1	0
1	0	1
1	0	1
1	1	0
0	0	1
0	0	1
0	0	1
1	0	0
1	0	1
1	1	0
0	0	1
0	1	0
0	0	1
0	1	0
1	0	0
0	1	1
1	0	0
1	0	0
1	0	0
0	0	1
1	0	0
0	0	1
0	1	0
0	1	0
1	0	0
0	0	1
0	1	0
1	0	0
1	0	0
1	1	0
1	1	0
0	1	1
0	1	0
0	0	1
0	1	1
1	0	1
1	0	0
1	0	1
1	0	0
0	0	1
0	0	1
1	0	1
0	0	1
0	1	1
0	0	1
0	0	1
1	0	0
1	0	1
1	0	0
0	0	1
1	0	0
0	1	0
0	1	1
0	1	0
1	1	0
0	0	1
1	1	0
1	0	0
1	0	0
1	0	1
0	0	1
1	0	0
0	0	1
0	1	0
0	1	0
0	1	0
0	1	0
0	0	1
1	0	0
0	1	1
0	0	1
0	1	0
1	1	0
1	0	1
1	1	0
0	0	1
0	0	1
1	0	1
0	1	0
0	1	0
0	0	1
1	0	1
1	0	0
1	1	1
0	1	0
0	0	1
0	0	1
0	0	1
0	1	0
0	1	0
0	0	1
1	0	0
1	0	0
1	1	1
1	0	0
1	0	0
1	0	1
1	0	0
0	0	1

## Sheet: Q7
Open book/notes	Closed book/notes	Exam that requires the use of specific software
1	0	0
0	0	0
1	0	0
0	1	0
1	1	0
1	0	0
1	0	1
1	0	0
0	1	0
1	0	0
1	0	0
1	0	0
1	1	0
1	0	0
1	0	0
1	0	0
1	0	0
1	0	1
1	0	0
1	0	0
1	1	1
0	0	1
0	1	0
0	1	0
1	0	0
0	1	0
0	1	0
1	0	0
1	0	0
1	0	0
1	0	0
0	1	0
0	0	1
1	0	0
0	1	0
1	0	0
1	0	0
1	0	1
0	1	0
1	1	0
1	0	1
1	0	0
1	0	1
1	0	0
1	0	0
0	1	0
1	0	0
1	0	0
1	1	0
0	1	0
1	0	0
1	0	1
1	1	0
1	0	0
1	0	0
0	1	0
1	0	0
1	0	0
1	0	0
0	1	0
0	1	0
1	0	0
1	0	0
1	0	0
1	0	0
1	0	0
1	0	0
0	0	0
1	0	0
1	0	0
1	0	0
0	1	0
1	0	0
1	0	0
0	0	0
1	0	1
0	1	0
0	0	0
1	0	0
0	1	0
1	0	0
0	0	1
1	0	0
1	0	0
1	0	0
1	0	0
0	1	0
1	0	1
1	1	1
1	1	0
0	1	1
0	0	0
1	0	0
0	1	0
1	1	1
0	0	0
0	1	0
0	1	0
1	0	0
0	0	0
0	1	0
1	0	0
0	1	1
0	0	0
0	0	0
1	0	0
1	0	0
1	0	0
1	0	0
0	1	0

## Sheet: Q8
Using Zoom camera and mic on	Using Lockdown browser and Respondus monitor	Used online exams, but did not proctor it
0	0	1
0	0	0
0	1	0
1	0	0
0	1	1
0	0	1
0	1	1
0	0	1
1	0	0
0	0	1
0	0	1
0	0	1
0	0	1
0	0	0
0	1	1
0	0	1
1	0	0
1	0	1
1	0	0
1	0	0
0	1	1
0	0	0
1	0	0
1	0	0
0	0	1
1	0	0
1	0	0
0	1	1
0	0	1
0	0	1
0	0	1
0	0	0
0	1	0
0	0	1
1	0	0
0	0	1
0	0	0
0	0	1
0	0	1
1	0	0
0	0	1
0	0	1
0	0	0
0	1	0
0	0	1
1	0	0
1	0	0
0	0	1
0	1	1
0	0	0
1	0	0
0	0	1
0	1	0
0	0	1
1	0	0
0	0	1
1	0	0
1	1	0
0	0	1
0	0	1
1	0	0
0	0	1
0	0	1
1	0	0
1	0	0
0	0	1
0	0	1
1	1	0
1	0	0
1	1	0
0	0	1
1	0	1
0	0	1
0	0	1
0	0	0
0	0	1
0	0	1
0	0	0
1	1	0
1	0	0
0	0	0
0	1	0
0	0	1
0	0	1
1	0	0
0	1	0
1	0	0
1	0	0
1	0	0
0	1	1
1	0	0
0	0	0
0	0	1
0	1	0
1	0	0
0	0	1
1	0	0
1	0	0
0	0	1
0	0	0
1	0	0
1	1	0
0	0	1
0	0	0
0	0	0
0	0	0
0	0	1
0	0	1
0	0	1
0	0	1

## Sheet: Q9
Way Less	Less	About the Same	More	Way More	I do not know/ Did not use online exam
1	0	0	0	0	0
0	0	0	0	1	0
0	0	1	0	0	0
0	0	1	0	0	0
0	0	0	1	0	0
0	0	0	1	0	0
0	0	0	1	0	0
0	0	0	1	0	0
0	0	1	0	0	0
0	0	1	0	0	0
0	1	0	0	0	0
0	0	1	0	0	0
0	0	0	1	0	0
0	1	0	0	0	0
0	0	0	1	0	0
0	0	0	1	0	0
0	0	0	0	0	1
0	0	0	1	0	0
0	0	0	0	1	0
0	0	0	1	0	0
0	0	0	0	1	0
0	0	1	0	0	0
0	0	0	0	1	0
0	0	1	1	0	0
0	0	0	1	0	0
0	0	0	1	0	0
0	0	0	1	0	0
0	0	1	0	0	0
0	0	1	0	0	0
0	1	0	0	0	0
0	0	1	0	0	0
0	0	1	0	0	0
0	1	0	0	0	0
0	0	1	0	0	0
0	0	1	0	0	0
0	0	0	0	1	0
0	0	0	1	0	0
0	0	1	0	0	0
0	0	1	0	0	0
0	0	1	0	0	0
0	0	1	0	0	0
0	0	1	1	0	0
0	0	1	0	0	0
0	1	1	0	0	0
0	0	0	0	0	1
0	0	0	1	0	0
0	0	1	0	0	0
0	0	0	1	0	0
0	0	1	0	0	0
0	0	0	0	0	0
0	0	0	1	0	0
0	0	0	1	0	0
0	0	0	1	0	0
0	1	0	0	0	0
0	0	0	1	0	0
0	0	0	0	1	0
0	0	1	0	0	0
0	0	1	0	0	0
0	0	0	0	0	0
0	0	1	0	0	0
0	0	0	0	1	0
0	1	0	0	0	0
0	0	0	1	0	0
0	0	1	0	0	0
1	0	0	0	0	0
0	0	1	0	0	0
0	1	0	0	0	0
0	0	1	0	0	0
0	0	0	0	0	0
0	0	1	0	0	0
1	0	0	0	0	0
0	0	1	0	0	0
0	0	1	0	0	0
0	0	0	1	0	0
0	0	0	0	1	0
0	0	0	1	0	0
0	0	0	0	0	1
0	0	0	0	0	1
0	0	1	0	0	0
0	0	0	1	0	0
0	0	0	0	0	1
0	0	1	0	0	0
0	1	0	0	0	0
0	0	0	1	0	0
0	0	0	1	0	0
0	1	0	0	0	0
0	0	1	1	0	0
0	0	0	1	0	0
0	0	1	0	0	0
0	0	0	0	1	0
0	0	0	1	0	0
0	0	0	0	0	1
0	0	0	1	0	0
0	0	0	0	0	0
0	0	1	0	0	0
0	0	0	0	0	1
0	0	1	0	0	0
0	0	1	0	0	0
0	0	0	0	1	0
0	0	0	0	0	1
0	0	0	1	0	0
0	1	0	0	0	0
0	0	0	0	1	0
0	0	0	0	0	1
0	0	0	0	0	1
0	0	1	0	0	0
0	0	1	0	0	0
0	0	0	1	0	0
1	0	0	0	0	0
0	1	0	0	0	0

## Sheet: Q10
Online course syllabus: What are the requirements of an online course syllabus	Basic BeachBoard (BB) features: How to create/modify/improve BB for my course	More advanced BB features: How to create online surveys /discussion groups/quizzes that reduces the potential of cheating	Zoom features (basic and advanced): How to schedule/record a meeting, how to use Zoom’s Whiteboard or OneNote, how to do breakout rooms, etc.	Multimedia skills: How to create interactive multimedia files using Kaltura Capture, Camtasia or Snagit, how to use Alt captions in media you generate (Word, PPT, page in BB) to facilitate accessibility	Assessment: How to do automatic grading using software that helps grading (e.g. Gradescope)	Learning Objective (LO): Such as, what are student LOs and module LOs? How to align them?
1	0	0	0	0	0	0
0	1	0	0	0	1	1
0	0	1	0	0	1	0
1	0	0	1	1	1	1
0	0	1	0	0	1	1
1	0	0	0	0	0	1
1	0	0	1	0	1	1
0	0	0	1	1	0	1
0	0	0	0	0	0	0
0	0	0	0	0	0	0
1	1	1	1	1	1	1
1	0	0	0	1	1	1
1	1	1	1	0	0	0
0	0	0	0	1	0	0
1	0	1	1	0	0	1
0	0	0	0	0	0	1
1	1	1	1	1	1	1
1	0	1	1	1	1	0
0	0	0	0	0	1	0
0	0	0	0	0	0	0
0	1	1	0	0	1	0
0	0	1	1	1	0	0
0	1	1	1	1	1	0
1	0	0	0	1	1	1
0	0	0	0	1	0	0
0	1	0	0	0	0	0
1	0	1	0	1	1	0
1	0	0	0	0	0	1
0	0	1	0	1	1	0
0	0	1	0	0	0	0
0	0	1	0	0	1	0
0	0	0	1	0	0	0
0	0	1	0	0	0	0
0	0	0	0	1	0	0
0	0	0	1	0	0	0
0	0	0	0	0	0	0
0	0	1	0	0	0	0
1	1	0	1	1	0	0
0	0	0	0	0	0	0
1	1	1	1	1	1	0
0	0	0	1	1	0	0
1	1	1	1	0	0	0
0	0	1	0	1	1	0
1	0	0	0	0	0	1
1	1	1	1	1	1	1
1	1	0	1	1	1	1
0	0	1	0	0	0	1
0	1	1	1	0	1	0
0	0	0	0	0	0	0
1	1	1	1	1	1	1
0	0	1	0	0	0	1
1	1	1	0	1	1	1
1	0	1	0	0	1	0
1	0	0	0	0	0	0
0	0	1	0	1	0	0
1	1	1	1	1	1	1
0	0	0	1	1	0	0
0	0	1	0	0	1	1
1	1	1	1	0	0	0
0	0	1	1	1	1	0
1	1	0	1	0	1	0
0	1	0	0	0	0	0
0	1	1	0	1	1	1
0	0	0	0	0	0	0
0	0	0	0	0	0	0
1	1	1	1	1	1	0
1	1	1	0	1	1	0
0	0	1	0	0	1	0
0	0	0	0	0	0	0
0	0	1	1	1	1	0
1	1	1	0	0	0	0
0	0	1	0	1	1	0
1	1	1	1	0	1	0
0	0	1	1	1	1	0
0	0	1	0	0	0	0
0	0	0	0	1	1	0
1	0	1	1	1	1	1
0	0	1	0	0	1	0
0	0	1	0	1	1	0
0	0	1	1	0	1	0
0	0	1	1	0	1	0
1	0	1	0	0	1	0
0	0	1	1	1	0	0
0	0	1	0	0	1	0
1	0	0	0	0	0	0
0	0	1	1	0	0	1
0	0	0	0	1	1	1
1	0	1	1	1	1	1
0	0	1	0	0	1	0
0	0	1	0	0	1	1
1	1	0	1	1	1	1
1	0	1	0	0	1	1
1	1	1	1	1	1	0
0	0	0	0	0	0	0
0	0	1	0	1	1	0
0	0	1	1	0	0	0
1	0	1	1	0	0	0
0	0	1	0	0	0	0
0	0	0	0	0	0	0
0	0	1	1	1	1	0
0	0	0	0	0	1	0
0	0	0	0	0	0	0
1	0	1	0	0	1	0
1	1	0	1	0	0	1
1	0	1	0	0	1	0
0	0	0	0	1	1	0
0	1	1	0	0	0	0
0	1	0	1	0	1	0
1	0	0	1	0	0	0
0	0	1	0	0	1	0
